# Supplementary material for: Dialysate calcium, alfacalcidol, and clinical outcomes: A post-hoc analysis of the J-DAVID trial
Source: PLoS One. 2022 Sep 7;17(9):e0273195. doi: 10.1371/journal.pone.0273195 (PMC9451061; doi:10.1371/journal.pone.0273195)
Supplement: S1 File — (CSV) [file pone.0273195.s001.csv]

id	start	stop	prescription	dialysis_ca	cvd	death	cvd.death	age	sex	years_dialysis	DM	cvd_history	BMI	CRP	Alb	P	corrected.Ca	iPTH	Hb	VDiron	ESA	sBP	HDLC
A-0001	0	7	1	3	0	0	0	62	1	2	1	0	21.2294962984468	0.17	3.6	3.9	10	19	10.3	0	0	140	41
A-0001	7	14	1	3	0	0	0	62	1	2	1	0	21.2294962984468	0.17	3.6	3.9	10	19	10.3	0	0	140	41
A-0001	14	21	1	3	0	0	0	62	1	2	1	0	21.2294962984468	0.17	3.6	3.9	10	19	10.3	0	0	140	41
A-0001	21	23	1	3	0	0	0	62	1	2	1	0	21.2294962984468	0.17	3.6	3.9	10	19	10.3	0	0	140	41
A-0001	23	30	1	3	0	0	0	62	1	2	1	0	21.2294962984468	0.17	3.6	3.9	10	19	10.3	0	0	140	41
A-0001	30	37	1	3	0	0	0	62	1	2	1	0	21.2294962984468	0.17	3.6	3.9	10	19	10.3	0	0	140	41
A-0001	37	44	1	3	0	0	0	62	1	2	1	0	21.2294962984468	0.17	3.6	3.9	10	19	10.3	0	0	140	41
A-0001	44	54	1	3	0	0	0	62	1	2	1	0	21.2294962984468	0.17	3.6	3.9	10	19	10.3	0	0	140	41
A-0001	54	61	1	3	0	0	0	62	1	2	1	0	21.2294962984468	0.17	3.6	3.9	10	19	10.3	0	0	140	41
A-0001	61	68	1	3	0	0	0	62	1	2	1	0	21.2294962984468	0.17	3.6	3.9	10	19	10.3	0	0	140	41
A-0001	68	75	1	3	0	0	0	62	1	2	1	0	21.2294962984468	0.17	3.6	3.9	10	19	10.3	0	0	140	41
A-0001	75	84	1	3	0	0	0	62	1	2	1	0	21.2294962984468	0.17	3.6	3.9	10	19	10.3	0	0	140	41
A-0001	84	91	1	3	0	0	0	62	1	2	1	0	21.2294962984468	0.17	3.6	3.9	10	19	10.3	0	0	140	41
A-0001	91	98	1	3	0	0	0	62	1	2	1	0	21.2294962984468	0.46	3.6	5.3	9.4	76	10.6	0	0	130	32
A-0001	98	105	1	3	0	0	0	62	1	2	1	0	21.2294962984468	0.46	3.6	5.3	9.4	76	10.6	0	0	130	32
A-0001	105	112	1	3	0	0	0	62	1	2	1	0	21.2294962984468	0.46	3.6	5.3	9.4	76	10.6	0	0	130	32
A-0001	112	115	1	3	0	0	0	62	1	2	1	0	21.2294962984468	0.46	3.6	5.3	9.4	76	10.6	0	0	130	32
A-0001	115	122	1	3	0	0	0	62	1	2	1	0	21.2294962984468	0.46	3.6	5.3	9.4	76	10.6	0	0	130	32
A-0001	122	129	1	3	0	0	0	62	1	2	1	0	21.2294962984468	0.46	3.6	5.3	9.4	76	10.6	0	0	130	32
A-0001	129	136	1	3	0	0	0	62	1	2	1	0	21.2294962984468	0.46	3.6	5.3	9.4	76	10.6	0	0	130	32
A-0001	136	146	1	3	0	0	0	62	1	2	1	0	21.2294962984468	0.46	3.6	5.3	9.4	76	10.6	0	0	130	32
A-0001	146	153	1	3	0	0	0	62	1	2	1	0	21.2294962984468	0.46	3.6	5.3	9.4	76	10.6	0	0	130	32
A-0001	153	160	1	3	0	0	0	62	1	2	1	0	21.2294962984468	0.46	3.6	5.3	9.4	76	10.6	0	0	130	32
A-0001	160	167	1	3	0	0	0	62	1	2	1	0	21.2294962984468	0.46	3.6	5.3	9.4	76	10.6	0	0	130	32
A-0001	167	174	1	3	0	0	0	62	1	2	1	0	21.2294962984468	0.46	3.6	5.3	9.4	76	10.6	0	0	130	32
A-0001	174	181	1	3	0	0	0	62	1	2	1	0	21.2294962984468	0.46	3.6	5.3	9.4	76	10.6	0	0	130	32
A-0001	181	188	1	3	0	0	0	62	1	2	1	0	21.2294962984468	0.16	3.6	5.5	9.4	53	10	0	0	158	47
A-0001	188	195	1	3	0	0	0	62	1	2	1	0	21.2294962984468	0.16	3.6	5.5	9.4	53	10	0	0	158	47
A-0001	195	202	1	3	0	0	0	62	1	2	1	0	21.2294962984468	0.16	3.6	5.5	9.4	53	10	0	0	158	47
A-0001	202	205	1	3	0	0	0	62	1	2	1	0	21.2294962984468	0.16	3.6	5.5	9.4	53	10	0	0	158	47
A-0001	205	212	1	3	0	0	0	62	1	2	1	0	21.2294962984468	0.16	3.6	5.5	9.4	53	10	0	0	158	47
A-0001	212	219	1	3	0	0	0	62	1	2	1	0	21.2294962984468	0.16	3.6	5.5	9.4	53	10	0	0	158	47
A-0001	219	226	1	3	0	0	0	62	1	2	1	0	21.2294962984468	0.16	3.6	5.5	9.4	53	10	0	0	158	47
A-0001	226	235	1	3	0	0	0	62	1	2	1	0	21.2294962984468	0.16	3.6	5.5	9.4	53	10	0	0	158	47
A-0001	235	242	1	3	0	0	0	62	1	2	1	0	21.2294962984468	0.16	3.6	5.5	9.4	53	10	0	0	158	47
A-0001	242	249	1	3	0	0	0	62	1	2	1	0	21.2294962984468	0.16	3.6	5.5	9.4	53	10	0	0	158	47
A-0001	249	256	1	3	0	0	0	62	1	2	1	0	21.2294962984468	0.16	3.6	5.5	9.4	53	10	0	0	158	47
A-0001	256	266	1	3	0	0	0	62	1	2	1	0	21.2294962984468	0.16	3.6	5.5	9.4	53	10	0	0	158	47
A-0001	266	273	1	3	0	0	0	62	1	2	1	0	21.2294962984468	0.16	3.6	5.5	9.4	53	10	0	0	158	47
A-0001	273	280	1	3	0	0	0	62	1	2	1	0	21.2294962984468	0.16	3.6	5.5	9.4	53	10	0	0	158	47
A-0001	280	287	1	3	0	0	0	62	1	2	1	0	21.2294962984468	0.16	3.6	5.5	9.4	53	10	0	0	158	47
A-0001	287	294	1	3	0	0	0	62	1	2	1	0	21.2294962984468	0.16	3.6	5.5	9.4	53	10	0	0	158	47
A-0001	294	296	1	3	0	0	0	62	1	2	1	0	21.2294962984468	0.16	3.6	5.5	9.4	53	10	0	0	158	47
A-0001	296	303	1	3	0	0	0	62	1	2	1	0	21.2294962984468	0.16	3.6	5.5	9.4	53	10	0	0	158	47
A-0001	303	310	1	3	0	0	0	62	1	2	1	0	21.2294962984468	0.16	3.6	5.5	9.4	53	10	0	0	158	47
A-0001	310	317	1	3	0	0	0	62	1	2	1	0	21.2294962984468	0.16	3.6	5.5	9.4	53	10	0	0	158	47
A-0001	317	327	1	3	0	0	0	62	1	2	1	0	21.2294962984468	0.16	3.6	5.5	9.4	53	10	0	0	158	47
A-0001	327	334	1	3	0	0	0	62	1	2	1	0	21.2294962984468	0.16	3.6	5.5	9.4	53	10	0	0	158	47
A-0001	334	341	1	3	0	0	0	62	1	2	1	0	21.2294962984468	0.16	3.6	5.5	9.4	53	10	0	0	158	47
A-0001	341	348	1	3	0	0	0	62	1	2	1	0	21.2294962984468	0.16	3.6	5.5	9.4	53	10	0	0	158	47
A-0001	348	355	1	3	0	0	0	62	1	2	1	0	21.2294962984468	0.16	3.6	5.5	9.4	53	10	0	0	158	47
A-0001	355	358	1	3	0	0	0	62	1	2	1	0	21.2294962984468	0.16	3.6	5.5	9.4	53	10	0	0	158	47
A-0001	358	365	1	3	0	0	0	62	1	2	1	0	21.2294962984468	0.16	3.6	5.5	9.4	53	10	0	0	158	47
A-0002	0	7	0	3	0	0	0	53	1	2	1	0	17.7556818181818	0.28	3.9	5.8	10	11	9.7	0	0	160	62
A-0002	7	14	0	3	0	0	0	53	1	2	1	0	17.7556818181818	0.28	3.9	5.8	10	11	9.7	0	0	160	62
A-0002	14	21	0	3	0	0	0	53	1	2	1	0	17.7556818181818	0.28	3.9	5.8	10	11	9.7	0	0	160	62
A-0002	21	23	0	3	0	0	0	53	1	2	1	0	17.7556818181818	0.28	3.9	5.8	10	11	9.7	0	0	160	62
A-0002	23	30	0	3	0	0	0	53	1	2	1	0	17.7556818181818	0.28	3.9	5.8	10	11	9.7	0	0	160	62
A-0002	30	37	0	3	0	0	0	53	1	2	1	0	17.7556818181818	0.28	3.9	5.8	10	11	9.7	0	0	160	62
A-0002	37	44	0	3	0	0	0	53	1	2	1	0	17.7556818181818	0.28	3.9	5.8	10	11	9.7	0	0	160	62
A-0002	44	54	0	3	0	0	0	53	1	2	1	0	17.7556818181818	0.28	3.9	5.8	10	11	9.7	0	0	160	62
A-0002	54	61	0	3	0	0	0	53	1	2	1	0	17.7556818181818	0.28	3.9	5.8	10	11	9.7	0	0	160	62
A-0002	61	68	0	3	0	0	0	53	1	2	1	0	17.7556818181818	0.28	3.9	5.8	10	11	9.7	0	0	160	62
A-0002	68	75	0	3	0	0	0	53	1	2	1	0	17.7556818181818	0.28	3.9	5.8	10	11	9.7	0	0	160	62
A-0002	75	84	0	3	0	0	0	53	1	2	1	0	17.7556818181818	0.28	3.9	5.8	10	11	9.7	0	0	160	62
A-0002	84	91	0	3	0	0	0	53	1	2	1	0	17.7556818181818	0.28	3.9	5.8	10	11	9.7	0	0	160	62
A-0002	91	98	0	3	0	0	0	53	1	2	1	0	17.7556818181818	0.13	4.3	5.4	9.6	22	8.7	0	0	130	61
A-0002	98	105	0	3	0	0	0	53	1	2	1	0	17.7556818181818	0.13	4.3	5.4	9.6	22	8.7	0	0	130	61
A-0002	105	112	0	3	0	0	0	53	1	2	1	0	17.7556818181818	0.13	4.3	5.4	9.6	22	8.7	0	0	130	61
A-0002	112	115	0	3	0	0	0	53	1	2	1	0	17.7556818181818	0.13	4.3	5.4	9.6	22	8.7	0	0	130	61
A-0002	115	122	0	3	0	0	0	53	1	2	1	0	17.7556818181818	0.13	4.3	5.4	9.6	22	8.7	0	0	130	61
A-0002	122	129	0	3	0	0	0	53	1	2	1	0	17.7556818181818	0.13	4.3	5.4	9.6	22	8.7	0	0	130	61
A-0002	129	136	0	3	0	0	0	53	1	2	1	0	17.7556818181818	0.13	4.3	5.4	9.6	22	8.7	0	0	130	61
A-0002	136	146	0	3	0	0	0	53	1	2	1	0	17.7556818181818	0.13	4.3	5.4	9.6	22	8.7	0	0	130	61
A-0002	146	153	0	3	0	0	0	53	1	2	1	0	17.7556818181818	0.13	4.3	5.4	9.6	22	8.7	0	0	130	61
A-0002	153	160	0	3	0	0	0	53	1	2	1	0	17.7556818181818	0.13	4.3	5.4	9.6	22	8.7	0	0	130	61
A-0002	160	167	0	3	0	0	0	53	1	2	1	0	17.7556818181818	0.13	4.3	5.4	9.6	22	8.7	0	0	130	61
A-0002	167	174	0	3	0	0	0	53	1	2	1	0	17.7556818181818	0.13	4.3	5.4	9.6	22	8.7	0	0	130	61
A-0002	174	181	0	3	0	0	0	53	1	2	1	0	17.7556818181818	0.13	4.3	5.4	9.6	22	8.7	0	0	130	61
A-0002	181	188	0	3	0	0	0	53	1	2	1	0	17.7556818181818	0.11	3.9	5.2	9.4	26	10.8	0	0	150	61
A-0002	188	195	0	3	0	0	0	53	1	2	1	0	17.7556818181818	0.11	3.9	5.2	9.4	26	10.8	0	0	150	61
A-0002	195	202	0	3	0	0	0	53	1	2	1	0	17.7556818181818	0.11	3.9	5.2	9.4	26	10.8	0	0	150	61
A-0002	202	205	0	3	0	0	0	53	1	2	1	0	17.7556818181818	0.11	3.9	5.2	9.4	26	10.8	0	0	150	61
A-0002	205	212	0	3	0	0	0	53	1	2	1	0	17.7556818181818	0.11	3.9	5.2	9.4	26	10.8	0	0	150	61
A-0002	212	219	0	3	0	0	0	53	1	2	1	0	17.7556818181818	0.11	3.9	5.2	9.4	26	10.8	0	0	150	61
A-0002	219	226	0	3	0	0	0	53	1	2	1	0	17.7556818181818	0.11	3.9	5.2	9.4	26	10.8	0	0	150	61
A-0002	226	235	0	3	0	0	0	53	1	2	1	0	17.7556818181818	0.11	3.9	5.2	9.4	26	10.8	0	0	150	61
A-0002	235	242	0	3	0	0	0	53	1	2	1	0	17.7556818181818	0.11	3.9	5.2	9.4	26	10.8	0	0	150	61
A-0002	242	249	0	3	0	0	0	53	1	2	1	0	17.7556818181818	0.11	3.9	5.2	9.4	26	10.8	0	0	150	61
A-0002	249	256	0	3	0	0	0	53	1	2	1	0	17.7556818181818	0.11	3.9	5.2	9.4	26	10.8	0	0	150	61
A-0002	256	263	0	3	0	0	0	53	1	2	1	0	17.7556818181818	0.11	3.9	5.2	9.4	26	10.8	0	0	150	61
A-0002	263	266	0	3	0	0	0	53	1	2	1	0	17.7556818181818	0.11	3.9	5.2	9.4	26	10.8	0	0	150	61
A-0002	266	273	0	3	0	0	0	53	1	2	1	0	17.7556818181818	0.11	3.9	5.2	9.4	26	10.8	0	0	150	61
A-0002	273	280	0	3	0	0	0	53	1	2	1	0	17.7556818181818	0.11	3.9	5.2	9.4	26	10.8	0	0	150	61
A-0002	280	287	0	3	0	0	0	53	1	2	1	0	17.7556818181818	0.11	3.9	5.2	9.4	26	10.8	0	0	150	61
A-0002	287	294	0	3	0	0	0	53	1	2	1	0	17.7556818181818	0.11	3.9	5.2	9.4	26	10.8	0	0	150	61
A-0002	294	296	0	3	0	0	0	53	1	2	1	0	17.7556818181818	0.11	3.9	5.2	9.4	26	10.8	0	0	150	61
A-0002	296	303	0	3	0	0	0	53	1	2	1	0	17.7556818181818	0.11	3.9	5.2	9.4	26	10.8	0	0	150	61
A-0002	303	310	0	3	0	0	0	53	1	2	1	0	17.7556818181818	0.11	3.9	5.2	9.4	26	10.8	0	0	150	61
A-0002	310	317	0	3	0	0	0	53	1	2	1	0	17.7556818181818	0.11	3.9	5.2	9.4	26	10.8	0	0	150	61
A-0002	317	327	0	3	0	0	0	53	1	2	1	0	17.7556818181818	0.11	3.9	5.2	9.4	26	10.8	0	0	150	61
A-0002	327	334	0	3	0	0	0	53	1	2	1	0	17.7556818181818	0.11	3.9	5.2	9.4	26	10.8	0	0	150	61
A-0002	334	341	0	3	0	0	0	53	1	2	1	0	17.7556818181818	0.11	3.9	5.2	9.4	26	10.8	0	0	150	61
A-0002	341	348	0	3	0	0	0	53	1	2	1	0	17.7556818181818	0.11	3.9	5.2	9.4	26	10.8	0	0	150	61
A-0002	348	355	0	3	0	0	0	53	1	2	1	0	17.7556818181818	0.11	3.9	5.2	9.4	26	10.8	0	0	150	61
A-0002	355	358	0	3	0	0	0	53	1	2	1	0	17.7556818181818	0.11	3.9	5.2	9.4	26	10.8	0	0	150	61
A-0002	358	365	0	3	0	0	0	53	1	2	1	0	17.7556818181818	0.11	3.9	5.2	9.4	26	10.8	0	0	150	61
A-0002	365	372	0	3	0	0	0	53	1	2	1	0	17.7556818181818	0.07	3.9	5.1	10.5	16	10.1	0	1	140	51
A-0002	372	379	0	3	0	0	0	53	1	2	1	0	17.7556818181818	0.07	3.9	5.1	10.5	16	10.1	0	1	140	51
A-0002	379	388	0	3	0	0	0	53	1	2	1	0	17.7556818181818	0.07	3.9	5.1	10.5	16	10.1	0	1	140	51
A-0002	388	395	0	3	0	0	0	53	1	2	1	0	17.7556818181818	0.07	3.9	5.1	10.5	16	10.1	0	1	140	51
A-0002	395	402	0	3	0	0	0	53	1	2	1	0	17.7556818181818	0.07	3.9	5.1	10.5	16	10.1	0	1	140	51
A-0002	402	409	0	3	0	0	0	53	1	2	1	0	17.7556818181818	0.07	3.9	5.1	10.5	16	10.1	0	1	140	51
A-0002	409	419	0	3	0	0	0	53	1	2	1	0	17.7556818181818	0.07	3.9	5.1	10.5	16	10.1	0	1	140	51
A-0002	419	426	0	3	0	0	0	53	1	2	1	0	17.7556818181818	0.07	3.9	5.1	10.5	16	10.1	0	1	140	51
A-0002	426	433	0	3	0	0	0	53	1	2	1	0	17.7556818181818	0.07	3.9	5.1	10.5	16	10.1	0	1	140	51
A-0002	433	440	0	3	0	0	0	53	1	2	1	0	17.7556818181818	0.07	3.9	5.1	10.5	16	10.1	0	1	140	51
A-0002	440	447	0	3	0	0	0	53	1	2	1	0	17.7556818181818	0.07	3.9	5.1	10.5	16	10.1	0	1	140	51
A-0002	447	449	0	3	0	0	0	53	1	2	1	0	17.7556818181818	0.07	3.9	5.1	10.5	16	10.1	0	1	140	51
A-0002	449	456	0	3	0	0	0	53	1	2	1	0	17.7556818181818	0.07	3.9	5.1	10.5	16	10.1	0	1	140	51
A-0002	456	463	0	3	0	0	0	53	1	2	1	0	17.7556818181818	0.07	3.9	5.1	10.5	16	10.1	0	1	140	51
A-0002	463	470	0	3	0	0	0	53	1	2	1	0	17.7556818181818	0.07	3.9	5.1	10.5	16	10.1	0	1	140	51
A-0002	470	480	0	3	0	0	0	53	1	2	1	0	17.7556818181818	0.07	3.9	5.1	10.5	16	10.1	0	1	140	51
A-0002	480	487	0	3	0	0	0	53	1	2	1	0	17.7556818181818	0.07	3.9	5.1	10.5	16	10.1	0	1	140	51
A-0002	487	494	0	3	0	0	0	53	1	2	1	0	17.7556818181818	0.07	3.9	5.1	10.5	16	10.1	0	1	140	51
A-0002	494	501	0	3	0	0	0	53	1	2	1	0	17.7556818181818	0.07	3.9	5.1	10.5	16	10.1	0	1	140	51
A-0002	501	511	0	3	0	0	0	53	1	2	1	0	17.7556818181818	0.07	3.9	5.1	10.5	16	10.1	0	1	140	51
A-0002	511	518	0	3	0	0	0	53	1	2	1	0	17.7556818181818	0.07	3.9	5.1	10.5	16	10.1	0	1	140	51
A-0002	518	525	0	3	0	0	0	53	1	2	1	0	17.7556818181818	0.07	3.9	5.1	10.5	16	10.1	0	1	140	51
A-0002	525	532	0	3	0	0	0	53	1	2	1	0	17.7556818181818	0.07	3.9	5.1	10.5	16	10.1	0	1	140	51
A-0002	532	539	0	3	0	0	0	53	1	2	1	0	17.7556818181818	0.07	3.9	5.1	10.5	16	10.1	0	1	140	51
A-0002	539	546	0	3	0	0	0	53	1	2	1	0	17.7556818181818	0.07	3.9	5.1	10.5	16	10.1	0	1	140	51
A-0002	546	553	0	3	0	0	0	53	1	2	1	0	17.7556818181818	0.49	3.9	6.3	9.2	49	11.6	0	1	160	59
A-0002	553	560	0	3	0	0	0	53	1	2	1	0	17.7556818181818	0.49	3.9	6.3	9.2	49	11.6	0	1	160	59
A-0002	560	567	0	3	0	0	0	53	1	2	1	0	17.7556818181818	0.49	3.9	6.3	9.2	49	11.6	0	1	160	59
A-0002	567	570	0	3	0	0	0	53	1	2	1	0	17.7556818181818	0.49	3.9	6.3	9.2	49	11.6	0	1	160	59
A-0002	570	577	0	3	0	0	0	53	1	2	1	0	17.7556818181818	0.49	3.9	6.3	9.2	49	11.6	0	1	160	59
A-0002	577	584	0	3	0	0	0	53	1	2	1	0	17.7556818181818	0.49	3.9	6.3	9.2	49	11.6	0	1	160	59
A-0002	584	591	0	3	0	0	0	53	1	2	1	0	17.7556818181818	0.49	3.9	6.3	9.2	49	11.6	0	1	160	59
A-0002	591	600	0	3	0	0	0	53	1	2	1	0	17.7556818181818	0.49	3.9	6.3	9.2	49	11.6	0	1	160	59
A-0002	600	607	0	3	0	0	0	53	1	2	1	0	17.7556818181818	0.49	3.9	6.3	9.2	49	11.6	0	1	160	59
A-0002	607	614	0	3	0	0	0	53	1	2	1	0	17.7556818181818	0.49	3.9	6.3	9.2	49	11.6	0	1	160	59
A-0002	614	621	0	3	0	0	0	53	1	2	1	0	17.7556818181818	0.49	3.9	6.3	9.2	49	11.6	0	1	160	59
A-0002	621	631	0	3	0	0	0	53	1	2	1	0	17.7556818181818	0.49	3.9	6.3	9.2	49	11.6	0	1	160	59
A-0002	631	638	0	3	0	0	0	53	1	2	1	0	17.7556818181818	0.49	3.9	6.3	9.2	49	11.6	0	1	160	59
A-0002	638	645	0	3	0	0	0	53	1	2	1	0	17.7556818181818	0.49	3.9	6.3	9.2	49	11.6	0	1	160	59
A-0002	645	652	0	3	0	0	0	53	1	2	1	0	17.7556818181818	0.49	3.9	6.3	9.2	49	11.6	0	1	160	59
A-0002	652	661	0	3	0	0	0	53	1	2	1	0	17.7556818181818	0.49	3.9	6.3	9.2	49	11.6	0	1	160	59
A-0002	661	668	0	3	0	0	0	53	1	2	1	0	17.7556818181818	0.49	3.9	6.3	9.2	49	11.6	0	1	160	59
A-0002	668	675	0	3	0	0	0	53	1	2	1	0	17.7556818181818	0.49	3.9	6.3	9.2	49	11.6	0	1	160	59
A-0002	675	682	0	3	0	0	0	53	1	2	1	0	17.7556818181818	0.49	3.9	6.3	9.2	49	11.6	0	1	160	59
A-0002	682	692	0	3	0	0	0	53	1	2	1	0	17.7556818181818	0.49	3.9	6.3	9.2	49	11.6	0	1	160	59
A-0002	692	699	0	3	0	0	0	53	1	2	1	0	17.7556818181818	0.49	3.9	6.3	9.2	49	11.6	0	1	160	59
A-0002	699	706	0	3	0	0	0	53	1	2	1	0	17.7556818181818	0.49	3.9	6.3	9.2	49	11.6	0	1	160	59
A-0002	706	713	0	3	0	0	0	53	1	2	1	0	17.7556818181818	0.49	3.9	6.3	9.2	49	11.6	0	1	160	59
A-0002	713	720	0	3	0	0	0	53	1	2	1	0	17.7556818181818	0.49	3.9	6.3	9.2	49	11.6	0	1	160	59
A-0002	720	723	0	3	0	0	0	53	1	2	1	0	17.7556818181818	0.49	3.9	6.3	9.2	49	11.6	0	1	160	59
A-0002	723	730	0	3	0	0	0	53	1	2	1	0	17.7556818181818	0.49	3.9	6.3	9.2	49	11.6	0	1	160	59
A-0002	730	737	0	3	0	0	0	53	1	2	1	0	17.7556818181818	0.1	3.7	5.7	9.8	43	9.3	0	1	128	45
A-0002	737	744	0	3	0	0	0	53	1	2	1	0	17.7556818181818	0.1	3.7	5.7	9.8	43	9.3	0	1	128	45
A-0002	744	753	0	3	0	0	0	53	1	2	1	0	17.7556818181818	0.1	3.7	5.7	9.8	43	9.3	0	1	128	45
A-0002	753	760	0	3	0	0	0	53	1	2	1	0	17.7556818181818	0.1	3.7	5.7	9.8	43	9.3	0	1	128	45
A-0002	760	767	0	3	0	0	0	53	1	2	1	0	17.7556818181818	0.1	3.7	5.7	9.8	43	9.3	0	1	128	45
A-0002	767	774	0	3	0	0	0	53	1	2	1	0	17.7556818181818	0.1	3.7	5.7	9.8	43	9.3	0	1	128	45
A-0002	774	784	0	3	0	0	0	53	1	2	1	0	17.7556818181818	0.1	3.7	5.7	9.8	43	9.3	0	1	128	45
A-0002	784	791	0	3	0	0	0	53	1	2	1	0	17.7556818181818	0.1	3.7	5.7	9.8	43	9.3	0	1	128	45
A-0002	791	798	0	3	0	0	0	53	1	2	1	0	17.7556818181818	0.1	3.7	5.7	9.8	43	9.3	0	1	128	45
A-0002	798	805	0	3	0	0	0	53	1	2	1	0	17.7556818181818	0.1	3.7	5.7	9.8	43	9.3	0	1	128	45
A-0002	805	812	0	3	0	0	0	53	1	2	1	0	17.7556818181818	0.1	3.7	5.7	9.8	43	9.3	0	1	128	45
A-0002	812	814	0	3	0	0	0	53	1	2	1	0	17.7556818181818	0.1	3.7	5.7	9.8	43	9.3	0	1	128	45
A-0002	814	821	0	3	0	0	0	53	1	2	1	0	17.7556818181818	0.1	3.7	5.7	9.8	43	9.3	0	1	128	45
A-0002	821	828	0	3	0	0	0	53	1	2	1	0	17.7556818181818	0.1	3.7	5.7	9.8	43	9.3	0	1	128	45
A-0002	828	835	0	3	0	0	0	53	1	2	1	0	17.7556818181818	0.1	3.7	5.7	9.8	43	9.3	0	1	128	45
A-0002	835	845	0	3	0	0	0	53	1	2	1	0	17.7556818181818	0.1	3.7	5.7	9.8	43	9.3	0	1	128	45
A-0002	845	852	0	3	0	0	0	53	1	2	1	0	17.7556818181818	0.1	3.7	5.7	9.8	43	9.3	0	1	128	45
A-0002	852	859	0	3	0	0	0	53	1	2	1	0	17.7556818181818	0.1	3.7	5.7	9.8	43	9.3	0	1	128	45
A-0002	859	866	0	3	0	0	0	53	1	2	1	0	17.7556818181818	0.1	3.7	5.7	9.8	43	9.3	0	1	128	45
A-0002	866	873	0	3	0	0	0	53	1	2	1	0	17.7556818181818	0.1	3.7	5.7	9.8	43	9.3	0	1	128	45
A-0002	873	876	0	3	0	0	0	53	1	2	1	0	17.7556818181818	0.1	3.7	5.7	9.8	43	9.3	0	1	128	45
A-0002	876	883	0	3	0	0	0	53	1	2	1	0	17.7556818181818	0.1	3.7	5.7	9.8	43	9.3	0	1	128	45
A-0002	883	890	0	3	0	0	0	53	1	2	1	0	17.7556818181818	0.1	3.7	5.7	9.8	43	9.3	0	1	128	45
A-0002	890	897	0	3	0	0	0	53	1	2	1	0	17.7556818181818	0.1	3.7	5.7	9.8	43	9.3	0	1	128	45
A-0002	897	904	0	3	0	0	0	53	1	2	1	0	17.7556818181818	0.1	3.7	5.7	9.8	43	9.3	0	1	128	45
A-0002	904	911	0	3	0	0	0	53	1	2	1	0	17.7556818181818	0.1	3.7	5.7	9.8	43	9.3	0	1	128	45
A-0002	911	918	0	3	0	0	0	53	1	2	1	0	18.0785123966942	0.23	3.8	5	10.1	38	10.7	0	1	150	45
A-0002	918	925	0	3	0	0	0	53	1	2	1	0	18.0785123966942	0.23	3.8	5	10.1	38	10.7	0	1	150	45
A-0002	925	935	0	3	0	0	0	53	1	2	1	0	18.0785123966942	0.23	3.8	5	10.1	38	10.7	0	1	150	45
A-0002	935	942	0	3	0	0	0	53	1	2	1	0	18.0785123966942	0.23	3.8	5	10.1	38	10.7	0	1	150	45
A-0002	942	949	0	3	0	0	0	53	1	2	1	0	18.0785123966942	0.23	3.8	5	10.1	38	10.7	0	1	150	45
A-0002	949	956	0	3	0	0	0	53	1	2	1	0	18.0785123966942	0.23	3.8	5	10.1	38	10.7	0	1	150	45
A-0002	956	965	0	3	0	0	0	53	1	2	1	0	18.0785123966942	0.23	3.8	5	10.1	38	10.7	0	1	150	45
A-0002	965	972	0	3	0	0	0	53	1	2	1	0	18.0785123966942	0.23	3.8	5	10.1	38	10.7	0	1	150	45
A-0002	972	979	0	3	0	0	0	53	1	2	1	0	18.0785123966942	0.23	3.8	5	10.1	38	10.7	0	1	150	45
A-0002	979	986	0	3	0	0	0	53	1	2	1	0	18.0785123966942	0.23	3.8	5	10.1	38	10.7	0	1	150	45
A-0002	986	993	0	3	0	0	0	53	1	2	1	0	18.0785123966942	0.23	3.8	5	10.1	38	10.7	0	1	150	45
A-0002	993	996	0	3	0	0	0	53	1	2	1	0	18.0785123966942	0.23	3.8	5	10.1	38	10.7	0	1	150	45
A-0002	996	1003	0	3	0	0	0	53	1	2	1	0	18.0785123966942	0.23	3.8	5	10.1	38	10.7	0	1	150	45
A-0002	1003	1010	0	3	0	0	0	53	1	2	1	0	18.0785123966942	0.23	3.8	5	10.1	38	10.7	0	1	150	45
A-0002	1010	1017	0	3	0	0	0	53	1	2	1	0	18.0785123966942	0.23	3.8	5	10.1	38	10.7	0	1	150	45
A-0002	1017	1026	0	3	0	0	0	53	1	2	1	0	18.0785123966942	0.23	3.8	5	10.1	38	10.7	0	1	150	45
A-0002	1026	1033	0	3	0	0	0	53	1	2	1	0	18.0785123966942	0.23	3.8	5	10.1	38	10.7	0	1	150	45
A-0002	1033	1040	0	3	0	0	0	53	1	2	1	0	18.0785123966942	0.23	3.8	5	10.1	38	10.7	0	1	150	45
A-0002	1040	1047	0	3	0	0	0	53	1	2	1	0	18.0785123966942	0.23	3.8	5	10.1	38	10.7	0	1	150	45
A-0002	1047	1057	0	3	0	0	0	53	1	2	1	0	18.0785123966942	0.23	3.8	5	10.1	38	10.7	0	1	150	45
A-0002	1057	1064	0	3	0	0	0	53	1	2	1	0	18.0785123966942	0.23	3.8	5	10.1	38	10.7	0	1	150	45
A-0002	1064	1071	0	3	0	0	0	53	1	2	1	0	18.0785123966942	0.23	3.8	5	10.1	38	10.7	0	1	150	45
A-0002	1071	1078	0	3	0	0	0	53	1	2	1	0	18.0785123966942	0.23	3.8	5	10.1	38	10.7	0	1	150	45
A-0002	1078	1085	0	3	0	0	0	53	1	2	1	0	18.0785123966942	0.23	3.8	5	10.1	38	10.7	0	1	150	45
A-0002	1085	1088	0	3	0	0	0	53	1	2	1	0	18.0785123966942	0.23	3.8	5	10.1	38	10.7	0	1	150	45
A-0002	1088	1095	0	3	0	0	0	53	1	2	1	0	18.0785123966942	0.23	3.8	5	10.1	38	10.7	0	1	150	45
A-0002	1095	1102	0	3	0	0	0	53	1	2	1	0	18.4013429752066	0.08	3.9	5.1	9.6	60	11.6	0	1	140	53
A-0002	1102	1109	0	3	0	0	0	53	1	2	1	0	18.4013429752066	0.08	3.9	5.1	9.6	60	11.6	0	1	140	53
A-0002	1109	1118	0	3	0	0	0	53	1	2	1	0	18.4013429752066	0.08	3.9	5.1	9.6	60	11.6	0	1	140	53
A-0002	1118	1125	0	3	0	0	0	53	1	2	1	0	18.4013429752066	0.08	3.9	5.1	9.6	60	11.6	0	1	140	53
A-0002	1125	1132	0	3	0	0	0	53	1	2	1	0	18.4013429752066	0.08	3.9	5.1	9.6	60	11.6	0	1	140	53
A-0002	1132	1139	0	3	0	0	0	53	1	2	1	0	18.4013429752066	0.08	3.9	5.1	9.6	60	11.6	0	1	140	53
A-0002	1139	1146	0	3	0	0	0	53	1	2	1	0	18.4013429752066	0.08	3.9	5.1	9.6	60	11.6	0	1	140	53
A-0002	1146	1149	0	3	0	0	0	53	1	2	1	0	18.4013429752066	0.08	3.9	5.1	9.6	60	11.6	0	1	140	53
A-0002	1149	1156	0	3	0	0	0	53	1	2	1	0	18.4013429752066	0.08	3.9	5.1	9.6	60	11.6	0	1	140	53
A-0002	1156	1163	0	3	0	0	0	53	1	2	1	0	18.4013429752066	0.08	3.9	5.1	9.6	60	11.6	0	1	140	53
A-0002	1163	1170	0	3	0	0	0	53	1	2	1	0	18.4013429752066	0.08	3.9	5.1	9.6	60	11.6	0	1	140	53
A-0002	1170	1179	0	3	0	0	0	53	1	2	1	0	18.4013429752066	0.08	3.9	5.1	9.6	60	11.6	0	1	140	53
A-0002	1179	1186	0	3	0	0	0	53	1	2	1	0	18.4013429752066	0.08	3.9	5.1	9.6	60	11.6	0	1	140	53
A-0002	1186	1193	0	3	0	0	0	53	1	2	1	0	18.4013429752066	0.08	3.9	5.1	9.6	60	11.6	0	1	140	53
A-0002	1193	1200	0	3	0	0	0	53	1	2	1	0	18.4013429752066	0.08	3.9	5.1	9.6	60	11.6	0	1	140	53
A-0002	1200	1210	0	3	0	0	0	53	1	2	1	0	18.4013429752066	0.08	3.9	5.1	9.6	60	11.6	0	1	140	53
A-0002	1210	1217	0	3	0	0	0	53	1	2	1	0	18.4013429752066	0.08	3.9	5.1	9.6	60	11.6	0	1	140	53
A-0002	1217	1224	0	3	0	0	0	53	1	2	1	0	18.4013429752066	0.08	3.9	5.1	9.6	60	11.6	0	1	140	53
A-0002	1224	1231	0	3	0	0	0	53	1	2	1	0	18.4013429752066	0.08	3.9	5.1	9.6	60	11.6	0	1	140	53
A-0002	1231	1238	0	3	0	0	0	53	1	2	1	0	18.4013429752066	0.08	3.9	5.1	9.6	60	11.6	0	1	140	53
A-0002	1238	1241	0	3	0	0	0	53	1	2	1	0	18.4013429752066	0.08	3.9	5.1	9.6	60	11.6	0	1	140	53
A-0002	1241	1248	0	3	0	0	0	53	1	2	1	0	18.4013429752066	0.08	3.9	5.1	9.6	60	11.6	0	1	140	53
A-0002	1248	1255	0	3	0	0	0	53	1	2	1	0	18.4013429752066	0.08	3.9	5.1	9.6	60	11.6	0	1	140	53
A-0002	1255	1262	0	3	0	0	0	53	1	2	1	0	18.4013429752066	0.08	3.9	5.1	9.6	60	11.6	0	1	140	53
A-0002	1262	1270	0	3	0	0	0	53	1	2	1	0	18.4013429752066	0.08	3.9	5.1	9.6	60	11.6	0	1	140	53
A-0002	1270	1277	0	3	0	0	0	53	1	2	1	0	18.4013429752066	0.08	3.9	5.1	9.6	60	11.6	0	1	140	53
A-0002	1277	1284	0	3	0	0	0	53	1	2	1	0	18.4013429752066	0.1	3.8	6.6	8.7	262	9.8	1	1	158	47
A-0002	1284	1291	0	3	0	0	0	53	1	2	1	0	18.4013429752066	0.1	3.8	6.6	8.7	262	9.8	1	1	158	47
A-0002	1291	1301	0	3	0	0	0	53	1	2	1	0	18.4013429752066	0.1	3.8	6.6	8.7	262	9.8	1	1	158	47
A-0002	1301	1308	0	3	0	0	0	53	1	2	1	0	18.4013429752066	0.1	3.8	6.6	8.7	262	9.8	1	1	158	47
A-0002	1308	1315	0	3	0	0	0	53	1	2	1	0	18.4013429752066	0.1	3.8	6.6	8.7	262	9.8	1	1	158	47
A-0002	1315	1322	0	3	0	0	0	53	1	2	1	0	18.4013429752066	0.1	3.8	6.6	8.7	262	9.8	1	1	158	47
A-0002	1322	1329	0	3	0	0	0	53	1	2	1	0	18.4013429752066	0.1	3.8	6.6	8.7	262	9.8	1	1	158	47
A-0002	1329	1331	0	3	0	0	0	53	1	2	1	0	18.4013429752066	0.1	3.8	6.6	8.7	262	9.8	1	1	158	47
A-0002	1331	1338	0	3	0	0	0	53	1	2	1	0	18.4013429752066	0.1	3.8	6.6	8.7	262	9.8	1	1	158	47
A-0002	1338	1345	0	3	0	0	0	53	1	2	1	0	18.4013429752066	0.1	3.8	6.6	8.7	262	9.8	1	1	158	47
A-0002	1345	1352	0	3	0	0	0	53	1	2	1	0	18.4013429752066	0.1	3.8	6.6	8.7	262	9.8	1	1	158	47
A-0002	1352	1362	0	3	0	0	0	53	1	2	1	0	18.4013429752066	0.1	3.8	6.6	8.7	262	9.8	1	1	158	47
A-0002	1362	1369	0	3	0	0	0	53	1	2	1	0	18.4013429752066	0.1	3.8	6.6	8.7	262	9.8	1	1	158	47
A-0002	1369	1376	0	3	0	0	0	53	1	2	1	0	18.4013429752066	0.1	3.8	6.6	8.7	262	9.8	1	1	158	47
A-0002	1376	1383	0	3	0	0	0	53	1	2	1	0	18.4013429752066	0.1	3.8	6.6	8.7	262	9.8	1	1	158	47
A-0002	1383	1392	0	3	0	0	0	53	1	2	1	0	18.4013429752066	0.1	3.8	6.6	8.7	262	9.8	1	1	158	47
A-0002	1392	1399	0	3	0	0	0	53	1	2	1	0	18.4013429752066	0.1	3.8	6.6	8.7	262	9.8	1	1	158	47
A-0002	1399	1406	0	3	0	0	0	53	1	2	1	0	18.4013429752066	0.1	3.8	6.6	8.7	262	9.8	1	1	158	47
A-0002	1406	1413	0	3	0	0	0	53	1	2	1	0	18.4013429752066	0.1	3.8	6.6	8.7	262	9.8	1	1	158	47
A-0002	1413	1420	0	3	0	0	0	53	1	2	1	0	18.4013429752066	0.1	3.8	6.6	8.7	262	9.8	1	1	158	47
A-0002	1420	1423	0	3	0	0	0	53	1	2	1	0	18.4013429752066	0.1	3.8	6.6	8.7	262	9.8	1	1	158	47
A-0002	1423	1430	0	3	0	0	0	53	1	2	1	0	18.4013429752066	0.1	3.8	6.6	8.7	262	9.8	1	1	158	47
A-0002	1430	1437	0	3	0	0	0	53	1	2	1	0	18.4013429752066	0.1	3.8	6.6	8.7	262	9.8	1	1	158	47
A-0002	1437	1444	0	3	0	0	0	53	1	2	1	0	18.4013429752066	0.1	3.8	6.6	8.7	262	9.8	1	1	158	47
A-0003	0	7	0	2.5	0	0	0	70	1	5	NA	0	NA	NA	NA	NA	NA	NA	NA	NA	NA	NA	NA
A-0003	7	14	0	2.5	0	0	0	70	1	5	1	0	17.4471992653811	0.05	3.9	4.2	9.7	22	8.5	0	0	172	35
A-0003	14	21	0	2.5	0	0	0	70	1	5	1	0	17.4471992653811	0.05	3.9	4.2	9.7	22	8.5	0	0	172	35
A-0003	21	28	0	2.5	0	0	0	70	1	5	1	0	17.4471992653811	0.05	3.9	4.2	9.7	22	8.5	0	0	172	35
A-0003	28	30	0	2.5	0	0	0	70	1	5	1	0	17.4471992653811	0.05	3.9	4.2	9.7	22	8.5	0	0	172	35
A-0003	30	37	0	2.5	0	0	0	70	1	5	1	0	17.4471992653811	0.05	3.9	4.2	9.7	22	8.5	0	0	172	35
A-0003	37	44	0	2.5	0	0	0	70	1	5	1	0	17.4471992653811	0.05	3.9	4.2	9.7	22	8.5	0	0	172	35
A-0003	44	51	0	2.5	0	0	0	70	1	5	1	0	17.4471992653811	0.05	3.9	4.2	9.7	22	8.5	0	0	172	35
A-0003	51	61	0	2.5	0	0	0	70	1	5	1	0	17.4471992653811	0.05	3.9	4.2	9.7	22	8.5	0	0	172	35
A-0003	61	68	0	2.5	0	0	0	70	1	5	1	0	17.4471992653811	0.05	3.9	4.2	9.7	22	8.5	0	0	172	35
A-0003	68	75	0	2.5	0	0	0	70	1	5	1	0	17.4471992653811	0.05	3.9	4.2	9.7	22	8.5	0	0	172	35
A-0003	75	82	0	2.5	0	0	0	70	1	5	1	0	17.4471992653811	0.05	3.9	4.2	9.7	22	8.5	0	0	172	35
A-0003	82	91	0	2.5	0	0	0	70	1	5	1	0	17.4471992653811	0.05	3.9	4.2	9.7	22	8.5	0	0	172	35
A-0003	91	98	0	2.5	0	0	0	70	1	5	1	0	17.4471992653811	0.05	3.9	4.2	9.7	22	8.5	0	0	172	35
A-0003	98	105	0	2.5	0	0	0	70	1	5	1	0	17.8145087235996	0.05	4	5.7	8.6	53	10.8	0	0	180	43
A-0003	105	112	0	2.5	0	0	0	70	1	5	1	0	17.8145087235996	0.05	4	5.7	8.6	53	10.8	0	0	180	43
A-0003	112	119	0	2.5	0	0	0	70	1	5	1	0	17.8145087235996	0.05	4	5.7	8.6	53	10.8	0	0	180	43
A-0003	119	122	0	2.5	0	0	0	70	1	5	1	0	17.8145087235996	0.05	4	5.7	8.6	53	10.8	0	0	180	43
A-0003	122	129	0	2.5	0	0	0	70	1	5	1	0	17.8145087235996	0.05	4	5.7	8.6	53	10.8	0	0	180	43
A-0003	129	136	0	2.5	0	0	0	70	1	5	1	0	17.8145087235996	0.05	4	5.7	8.6	53	10.8	0	0	180	43
A-0003	136	143	0	2.5	0	0	0	70	1	5	1	0	17.8145087235996	0.05	4	5.7	8.6	53	10.8	0	0	180	43
A-0003	143	153	0	2.5	0	0	0	70	1	5	1	0	17.8145087235996	0.05	4	5.7	8.6	53	10.8	0	0	180	43
A-0003	153	160	0	2.5	0	0	0	70	1	5	1	0	17.8145087235996	0.05	4	5.7	8.6	53	10.8	0	0	180	43
A-0003	160	167	0	2.5	0	0	0	70	1	5	1	0	17.8145087235996	0.05	4	5.7	8.6	53	10.8	0	0	180	43
A-0003	167	174	0	2.5	0	0	0	70	1	5	1	0	17.8145087235996	0.05	4	5.7	8.6	53	10.8	0	0	180	43
A-0003	174	181	0	2.5	0	0	0	70	1	5	1	0	17.8145087235996	0.05	4	5.7	8.6	53	10.8	0	0	180	43
A-0003	181	188	0	2.5	0	0	0	70	1	5	1	0	17.8145087235996	0.05	4	5.7	8.6	53	10.8	0	0	180	43
A-0003	188	195	0	2.5	0	0	0	70	1	5	1	0	17.8145087235996	0.05	4.1	6.3	8.9	69	10.5	0	1	160	40
A-0003	195	202	0	2.5	0	0	0	70	1	5	1	0	17.8145087235996	0.05	4.1	6.3	8.9	69	10.5	0	1	160	40
A-0003	202	209	0	2.5	0	0	0	70	1	5	1	0	17.8145087235996	0.05	4.1	6.3	8.9	69	10.5	0	1	160	40
A-0003	209	212	0	2.5	0	0	0	70	1	5	1	0	17.8145087235996	0.05	4.1	6.3	8.9	69	10.5	0	1	160	40
A-0003	212	219	0	2.5	0	0	0	70	1	5	1	0	17.8145087235996	0.05	4.1	6.3	8.9	69	10.5	0	1	160	40
A-0003	219	226	0	2.5	0	0	0	70	1	5	1	0	17.8145087235996	0.05	4.1	6.3	8.9	69	10.5	0	1	160	40
A-0003	226	233	0	2.5	0	0	0	70	1	5	1	0	17.8145087235996	0.05	4.1	6.3	8.9	69	10.5	0	1	160	40
A-0003	233	242	0	2.5	0	0	0	70	1	5	1	0	17.8145087235996	0.05	4.1	6.3	8.9	69	10.5	0	1	160	40
A-0003	242	249	0	2.5	0	0	0	70	1	5	1	0	17.8145087235996	0.05	4.1	6.3	8.9	69	10.5	0	1	160	40
A-0003	249	256	0	2.5	0	0	0	70	1	5	1	0	17.8145087235996	0.05	4.1	6.3	8.9	69	10.5	0	1	160	40
A-0003	256	263	0	2.5	0	0	0	70	1	5	1	0	17.8145087235996	0.05	4.1	6.3	8.9	69	10.5	0	1	160	40
A-0003	263	273	0	2.5	0	0	0	70	1	5	1	0	17.8145087235996	0.05	4.1	6.3	8.9	69	10.5	0	1	160	40
A-0003	273	280	0	2.5	0	0	0	70	1	5	1	0	17.8145087235996	0.05	4.1	6.3	8.9	69	10.5	0	1	160	40
A-0003	280	287	0	2.5	0	0	0	70	1	5	1	0	17.8145087235996	0.05	4.1	6.3	8.9	69	10.5	0	1	160	40
A-0003	287	294	0	2.5	0	0	0	70	1	5	1	0	17.8145087235996	0.05	4.1	6.3	8.9	69	10.5	0	1	160	40
A-0003	294	301	0	2.5	0	0	0	70	1	5	1	0	17.8145087235996	0.05	4.1	6.3	8.9	69	10.5	0	1	160	40
A-0003	301	303	0	2.5	0	0	0	70	1	5	1	0	17.8145087235996	0.05	4.1	6.3	8.9	69	10.5	0	1	160	40
A-0003	303	310	0	2.5	0	0	0	70	1	5	1	0	17.8145087235996	0.05	4.1	6.3	8.9	69	10.5	0	1	160	40
A-0003	310	317	0	2.5	0	0	0	70	1	5	1	0	17.8145087235996	0.05	4.1	6.3	8.9	69	10.5	0	1	160	40
A-0003	317	324	0	2.5	0	0	0	70	1	5	1	0	17.8145087235996	0.05	4.1	6.3	8.9	69	10.5	0	1	160	40
A-0003	324	334	0	2.5	0	0	0	70	1	5	1	0	17.8145087235996	0.05	4.1	6.3	8.9	69	10.5	0	1	160	40
A-0003	334	341	0	2.5	0	0	0	70	1	5	1	0	17.8145087235996	0.05	4.1	6.3	8.9	69	10.5	0	1	160	40
A-0003	341	348	0	2.5	0	0	0	70	1	5	1	0	17.8145087235996	0.05	4.1	6.3	8.9	69	10.5	0	1	160	40
A-0003	348	355	0	2.5	0	0	0	70	1	5	1	0	17.8145087235996	0.05	4.1	6.3	8.9	69	10.5	0	1	160	40
A-0003	355	362	0	2.5	0	0	0	70	1	5	1	0	17.8145087235996	0.05	4.1	6.3	8.9	69	10.5	0	1	160	40
A-0003	362	365	0	2.5	0	0	0	70	1	5	1	0	17.8145087235996	0.05	4.1	6.3	8.9	69	10.5	0	1	160	40
A-0003	365	372	0	2.5	0	0	0	70	1	5	1	0	17.8145087235996	0.05	4.1	6.3	8.9	69	10.5	0	1	160	40
A-0003	372	379	0	2.5	0	0	0	70	1	5	1	0	17.8145087235996	0.05	4.1	5.5	8.6	113	11.8	0	0	162	40
A-0003	379	386	0	2.5	0	0	0	70	1	5	1	0	17.8145087235996	0.05	4.1	5.5	8.6	113	11.8	0	0	162	40
A-0003	386	395	0	2.5	0	0	0	70	1	5	1	0	17.8145087235996	0.05	4.1	5.5	8.6	113	11.8	0	0	162	40
A-0003	395	402	0	2.5	0	0	0	70	1	5	1	0	17.8145087235996	0.05	4.1	5.5	8.6	113	11.8	0	0	162	40
A-0003	402	409	0	2.5	0	0	0	70	1	5	1	0	17.8145087235996	0.05	4.1	5.5	8.6	113	11.8	0	0	162	40
A-0003	409	416	0	2.5	0	0	0	70	1	5	1	0	17.8145087235996	0.05	4.1	5.5	8.6	113	11.8	0	0	162	40
A-0003	416	426	0	2.5	0	0	0	70	1	5	1	0	17.8145087235996	0.05	4.1	5.5	8.6	113	11.8	0	0	162	40
A-0003	426	433	0	2.5	0	0	0	70	1	5	1	0	17.8145087235996	0.05	4.1	5.5	8.6	113	11.8	0	0	162	40
A-0003	433	440	0	2.5	0	0	0	70	1	5	1	0	17.8145087235996	0.05	4.1	5.5	8.6	113	11.8	0	0	162	40
A-0003	440	447	0	2.5	0	0	0	70	1	5	1	0	17.8145087235996	0.05	4.1	5.5	8.6	113	11.8	0	0	162	40
A-0003	447	454	0	2.5	0	0	0	70	1	5	1	0	17.8145087235996	0.05	4.1	5.5	8.6	113	11.8	0	0	162	40
A-0003	454	456	0	2.5	0	0	0	70	1	5	1	0	17.8145087235996	0.05	4.1	5.5	8.6	113	11.8	0	0	162	40
A-0003	456	463	0	2.5	0	0	0	70	1	5	1	0	17.8145087235996	0.05	4.1	5.5	8.6	113	11.8	0	0	162	40
A-0003	463	470	0	2.5	0	0	0	70	1	5	1	0	17.8145087235996	0.05	4.1	5.5	8.6	113	11.8	0	0	162	40
A-0003	470	477	0	2.5	0	0	0	70	1	5	1	0	17.8145087235996	0.05	4.1	5.5	8.6	113	11.8	0	0	162	40
A-0003	477	487	0	2.5	0	0	0	70	1	5	1	0	17.8145087235996	0.05	4.1	5.5	8.6	113	11.8	0	0	162	40
A-0003	487	494	0	2.5	0	0	0	70	1	5	1	0	17.8145087235996	0.05	4.1	5.5	8.6	113	11.8	0	0	162	40
A-0003	494	501	0	2.5	0	0	0	70	1	5	1	0	17.8145087235996	0.05	4.1	5.5	8.6	113	11.8	0	0	162	40
A-0003	501	508	0	2.5	0	0	0	70	1	5	1	0	17.8145087235996	0.05	4.1	5.5	8.6	113	11.8	0	0	162	40
A-0003	508	518	0	2.5	0	0	0	70	1	5	1	0	17.8145087235996	0.05	4.1	5.5	8.6	113	11.8	0	0	162	40
A-0003	518	525	0	2.5	0	0	0	70	1	5	1	0	17.8145087235996	0.05	4.1	5.5	8.6	113	11.8	0	0	162	40
A-0003	525	532	0	2.5	0	0	0	70	1	5	1	0	17.8145087235996	0.05	4.1	5.5	8.6	113	11.8	0	0	162	40
A-0003	532	539	0	2.5	0	0	0	70	1	5	1	0	17.8145087235996	0.05	4.1	5.5	8.6	113	11.8	0	0	162	40
A-0003	539	546	0	2.5	0	0	0	70	1	5	1	0	17.8145087235996	0.05	4.1	5.5	8.6	113	11.8	0	0	162	40
A-0003	546	553	0	2.5	0	0	0	70	1	5	1	0	17.8145087235996	0.05	4.1	5.5	8.6	113	11.8	0	0	162	40
A-0003	553	560	0	2.5	0	0	0	70	1	5	1	0	17.4471992653811	0.05	4.1	7.1	8.1	183	12.3	0	0	148	48
A-0003	560	567	0	2.5	0	0	0	70	1	5	1	0	17.4471992653811	0.05	4.1	7.1	8.1	183	12.3	0	0	148	48
A-0003	567	574	0	2.5	0	0	0	70	1	5	1	0	17.4471992653811	0.05	4.1	7.1	8.1	183	12.3	0	0	148	48
A-0003	574	577	0	2.5	0	0	0	70	1	5	1	0	17.4471992653811	0.05	4.1	7.1	8.1	183	12.3	0	0	148	48
A-0003	577	584	0	2.5	0	0	0	70	1	5	1	0	17.4471992653811	0.05	4.1	7.1	8.1	183	12.3	0	0	148	48
A-0003	584	591	0	2.5	0	0	0	70	1	5	1	0	17.4471992653811	0.05	4.1	7.1	8.1	183	12.3	0	0	148	48
A-0003	591	598	0	2.5	0	0	0	70	1	5	1	0	17.4471992653811	0.05	4.1	7.1	8.1	183	12.3	0	0	148	48
A-0003	598	607	0	2.5	0	0	0	70	1	5	1	0	17.4471992653811	0.05	4.1	7.1	8.1	183	12.3	0	0	148	48
A-0003	607	614	0	2.5	0	0	0	70	1	5	1	0	17.4471992653811	0.05	4.1	7.1	8.1	183	12.3	0	0	148	48
A-0003	614	621	0	2.5	0	0	0	70	1	5	1	0	17.4471992653811	0.05	4.1	7.1	8.1	183	12.3	0	0	148	48
A-0003	621	628	0	2.5	0	0	0	70	1	5	1	0	17.4471992653811	0.05	4.1	7.1	8.1	183	12.3	0	0	148	48
A-0003	628	638	0	2.5	0	0	0	70	1	5	1	0	17.4471992653811	0.05	4.1	7.1	8.1	183	12.3	0	0	148	48
A-0003	638	645	0	2.5	0	0	0	70	1	5	1	0	17.4471992653811	0.05	4.1	7.1	8.1	183	12.3	0	0	148	48
A-0003	645	652	0	2.5	0	0	0	70	1	5	1	0	17.4471992653811	0.05	4.1	7.1	8.1	183	12.3	0	0	148	48
A-0003	652	659	0	2.5	0	0	0	70	1	5	1	0	17.4471992653811	0.05	4.1	7.1	8.1	183	12.3	0	0	148	48
A-0003	659	668	0	2.5	0	0	0	70	1	5	1	0	17.4471992653811	0.05	4.1	7.1	8.1	183	12.3	0	0	148	48
A-0003	668	675	0	2.5	0	0	0	70	1	5	1	0	17.4471992653811	0.05	4.1	7.1	8.1	183	12.3	0	0	148	48
A-0003	675	682	0	2.5	0	0	0	70	1	5	1	0	17.4471992653811	0.05	4.1	7.1	8.1	183	12.3	0	0	148	48
A-0003	682	689	0	2.5	0	0	0	70	1	5	1	0	17.4471992653811	0.05	4.1	7.1	8.1	183	12.3	0	0	148	48
A-0003	689	699	0	2.5	0	0	0	70	1	5	1	0	17.4471992653811	0.05	4.1	7.1	8.1	183	12.3	0	0	148	48
A-0003	699	706	0	2.5	0	0	0	70	1	5	1	0	17.4471992653811	0.05	4.1	7.1	8.1	183	12.3	0	0	148	48
A-0003	706	713	0	2.5	0	0	0	70	1	5	1	0	17.4471992653811	0.05	4.1	7.1	8.1	183	12.3	0	0	148	48
A-0003	713	720	0	2.5	0	0	0	70	1	5	1	0	17.4471992653811	0.05	4.1	7.1	8.1	183	12.3	0	0	148	48
A-0003	720	727	0	2.5	0	0	0	70	1	5	1	0	17.4471992653811	0.05	4.1	7.1	8.1	183	12.3	0	0	148	48
A-0003	727	730	0	2.5	0	0	0	70	1	5	1	0	17.4471992653811	0.05	4.1	7.1	8.1	183	12.3	0	0	148	48
A-0003	730	737	0	2.5	0	0	0	70	1	5	1	0	17.4471992653811	0.05	4.1	7.1	8.1	183	12.3	0	0	148	48
A-0003	737	744	0	2.5	0	0	0	70	1	5	1	0	17.9981634527089	0.08	3.7	3.9	8.4	97	11	0	1	154	38
A-0003	744	751	0	2.5	0	0	0	70	1	5	1	0	17.9981634527089	0.08	3.7	3.9	8.4	97	11	0	1	154	38
A-0003	751	760	0	2.5	0	0	0	70	1	5	1	0	17.9981634527089	0.08	3.7	3.9	8.4	97	11	0	1	154	38
A-0003	760	767	0	2.5	0	0	0	70	1	5	1	0	17.9981634527089	0.08	3.7	3.9	8.4	97	11	0	1	154	38
A-0003	767	774	0	2.5	0	0	0	70	1	5	1	0	17.9981634527089	0.08	3.7	3.9	8.4	97	11	0	1	154	38
A-0003	774	781	0	2.5	0	0	0	70	1	5	1	0	17.9981634527089	0.08	3.7	3.9	8.4	97	11	0	1	154	38
A-0003	781	791	0	2.5	0	0	0	70	1	5	1	0	17.9981634527089	0.08	3.7	3.9	8.4	97	11	0	1	154	38
A-0003	791	798	0	2.5	0	0	0	70	1	5	1	0	17.9981634527089	0.08	3.7	3.9	8.4	97	11	0	1	154	38
A-0003	798	805	0	2.5	0	0	0	70	1	5	1	0	17.9981634527089	0.08	3.7	3.9	8.4	97	11	0	1	154	38
A-0003	805	812	0	2.5	0	0	0	70	1	5	1	0	17.9981634527089	0.08	3.7	3.9	8.4	97	11	0	1	154	38
A-0003	812	819	0	2.5	0	0	0	70	1	5	1	0	17.9981634527089	0.08	3.7	3.9	8.4	97	11	0	1	154	38
A-0003	819	821	0	2.5	0	0	0	70	1	5	1	0	17.9981634527089	0.08	3.7	3.9	8.4	97	11	0	1	154	38
A-0003	821	828	0	2.5	0	0	0	70	1	5	1	0	17.9981634527089	0.08	3.7	3.9	8.4	97	11	0	1	154	38
A-0003	828	835	0	2.5	0	0	0	70	1	5	1	0	17.9981634527089	0.08	3.7	3.9	8.4	97	11	0	1	154	38
A-0003	835	842	0	2.5	0	0	0	70	1	5	1	0	17.9981634527089	0.08	3.7	3.9	8.4	97	11	0	1	154	38
A-0003	842	852	0	2.5	0	0	0	70	1	5	1	0	17.9981634527089	0.08	3.7	3.9	8.4	97	11	0	1	154	38
A-0003	852	859	0	2.5	0	0	0	70	1	5	1	0	17.9981634527089	0.08	3.7	3.9	8.4	97	11	0	1	154	38
A-0003	859	866	0	2.5	0	0	0	70	1	5	1	0	17.9981634527089	0.08	3.7	3.9	8.4	97	11	0	1	154	38
A-0003	866	873	0	2.5	0	0	0	70	1	5	1	0	17.9981634527089	0.08	3.7	3.9	8.4	97	11	0	1	154	38
A-0003	873	880	0	2.5	0	0	0	70	1	5	1	0	17.9981634527089	0.08	3.7	3.9	8.4	97	11	0	1	154	38
A-0003	880	883	0	2.5	0	0	0	70	1	5	1	0	17.9981634527089	0.08	3.7	3.9	8.4	97	11	0	1	154	38
A-0003	883	890	0	2.5	0	0	0	70	1	5	1	0	17.9981634527089	0.08	3.7	3.9	8.4	97	11	0	1	154	38
A-0003	890	897	0	2.5	0	0	0	70	1	5	1	0	17.9981634527089	0.08	3.7	3.9	8.4	97	11	0	1	154	38
A-0003	897	904	0	2.5	0	0	0	70	1	5	1	0	17.9981634527089	0.08	3.7	3.9	8.4	97	11	0	1	154	38
A-0003	904	911	0	2.5	0	0	0	70	1	5	1	0	17.9981634527089	0.08	3.7	3.9	8.4	97	11	0	1	154	38
A-0003	911	918	0	2.5	0	0	0	70	1	5	1	0	17.9981634527089	0.08	3.7	3.9	8.4	97	11	0	1	154	38
A-0003	918	925	0	2.5	0	0	0	70	1	5	1	0	17.8145087235996	0.17	3.7	5.2	8.6	131	10.4	0	1	157	46
A-0003	925	932	0	2.5	0	0	0	70	1	5	1	0	17.8145087235996	0.17	3.7	5.2	8.6	131	10.4	0	1	157	46
A-0003	932	942	0	2.5	0	0	0	70	1	5	1	0	17.8145087235996	0.17	3.7	5.2	8.6	131	10.4	0	1	157	46
A-0003	942	949	0	2.5	0	0	0	70	1	5	1	0	17.8145087235996	0.17	3.7	5.2	8.6	131	10.4	0	1	157	46
A-0003	949	956	0	2.5	0	0	0	70	1	5	1	0	17.8145087235996	0.17	3.7	5.2	8.6	131	10.4	0	1	157	46
A-0003	956	963	0	2.5	0	0	0	70	1	5	1	0	17.8145087235996	0.17	3.7	5.2	8.6	131	10.4	0	1	157	46
A-0003	963	972	0	2.5	0	0	0	70	1	5	1	0	17.8145087235996	0.17	3.7	5.2	8.6	131	10.4	0	1	157	46
A-0003	972	979	0	2.5	0	0	0	70	1	5	1	0	17.8145087235996	0.17	3.7	5.2	8.6	131	10.4	0	1	157	46
A-0003	979	986	0	2.5	0	0	0	70	1	5	1	0	17.8145087235996	0.17	3.7	5.2	8.6	131	10.4	0	1	157	46
A-0003	986	993	0	2.5	0	0	0	70	1	5	1	0	17.8145087235996	0.17	3.7	5.2	8.6	131	10.4	0	1	157	46
A-0003	993	1000	0	2.5	0	0	0	70	1	5	1	0	17.8145087235996	0.17	3.7	5.2	8.6	131	10.4	0	1	157	46
A-0003	1000	1003	0	2.5	0	0	0	70	1	5	1	0	17.8145087235996	0.17	3.7	5.2	8.6	131	10.4	0	1	157	46
A-0003	1003	1010	0	2.5	0	0	0	70	1	5	1	0	17.8145087235996	0.17	3.7	5.2	8.6	131	10.4	0	1	157	46
A-0003	1010	1017	0	2.5	0	0	0	70	1	5	1	0	17.8145087235996	0.17	3.7	5.2	8.6	131	10.4	0	1	157	46
A-0003	1017	1024	0	2.5	0	0	0	70	1	5	1	0	17.8145087235996	0.17	3.7	5.2	8.6	131	10.4	0	1	157	46
A-0003	1024	1033	0	2.5	0	0	0	70	1	5	1	0	17.8145087235996	0.17	3.7	5.2	8.6	131	10.4	0	1	157	46
A-0003	1033	1040	0	2.5	0	0	0	70	1	5	1	0	17.8145087235996	0.17	3.7	5.2	8.6	131	10.4	0	1	157	46
A-0003	1040	1047	0	2.5	0	0	0	70	1	5	1	0	17.8145087235996	0.17	3.7	5.2	8.6	131	10.4	0	1	157	46
A-0003	1047	1054	0	2.5	0	0	0	70	1	5	1	0	17.8145087235996	0.17	3.7	5.2	8.6	131	10.4	0	1	157	46
A-0003	1054	1064	0	2.5	0	0	0	70	1	5	1	0	17.8145087235996	0.17	3.7	5.2	8.6	131	10.4	0	1	157	46
A-0003	1064	1071	0	2.5	0	0	0	70	1	5	1	0	17.8145087235996	0.17	3.7	5.2	8.6	131	10.4	0	1	157	46
A-0003	1071	1078	0	2.5	0	0	0	70	1	5	1	0	17.8145087235996	0.17	3.7	5.2	8.6	131	10.4	0	1	157	46
A-0003	1078	1085	0	2.5	0	0	0	70	1	5	1	0	17.8145087235996	0.17	3.7	5.2	8.6	131	10.4	0	1	157	46
A-0003	1085	1092	0	2.5	0	0	0	70	1	5	1	0	17.8145087235996	0.17	3.7	5.2	8.6	131	10.4	0	1	157	46
A-0003	1092	1095	0	2.5	0	0	0	70	1	5	1	0	17.8145087235996	0.17	3.7	5.2	8.6	131	10.4	0	1	157	46
A-0003	1095	1102	0	2.5	0	0	0	70	1	5	1	0	17.8145087235996	0.17	3.7	5.2	8.6	131	10.4	0	1	157	46
A-0003	1102	1109	0	2.5	0	0	0	70	1	5	1	0	17.9981634527089	0.05	3.6	5.1	9.3	73	11.1	0	0	140	36
A-0003	1109	1116	0	2.5	0	0	0	70	1	5	1	0	17.9981634527089	0.05	3.6	5.1	9.3	73	11.1	0	0	140	36
A-0003	1116	1125	0	2.5	0	0	0	70	1	5	1	0	17.9981634527089	0.05	3.6	5.1	9.3	73	11.1	0	0	140	36
A-0003	1125	1132	0	2.5	0	0	0	70	1	5	1	0	17.9981634527089	0.05	3.6	5.1	9.3	73	11.1	0	0	140	36
A-0003	1132	1139	0	2.5	0	0	0	70	1	5	1	0	17.9981634527089	0.05	3.6	5.1	9.3	73	11.1	0	0	140	36
A-0003	1139	1146	0	2.5	0	0	0	70	1	5	1	0	17.9981634527089	0.05	3.6	5.1	9.3	73	11.1	0	0	140	36
A-0003	1146	1153	0	2.5	0	0	0	70	1	5	1	0	17.9981634527089	0.05	3.6	5.1	9.3	73	11.1	0	0	140	36
A-0003	1153	1156	0	2.5	0	0	0	70	1	5	1	0	17.9981634527089	0.05	3.6	5.1	9.3	73	11.1	0	0	140	36
A-0003	1156	1163	0	2.5	0	0	0	70	1	5	1	0	17.9981634527089	0.05	3.6	5.1	9.3	73	11.1	0	0	140	36
A-0003	1163	1170	0	2.5	0	0	0	70	1	5	1	0	17.9981634527089	0.05	3.6	5.1	9.3	73	11.1	0	0	140	36
A-0003	1170	1177	0	2.5	0	0	0	70	1	5	1	0	17.9981634527089	0.05	3.6	5.1	9.3	73	11.1	0	0	140	36
A-0003	1177	1186	0	2.5	0	0	0	70	1	5	1	0	17.9981634527089	0.05	3.6	5.1	9.3	73	11.1	0	0	140	36
A-0003	1186	1193	0	2.5	0	0	0	70	1	5	1	0	17.9981634527089	0.05	3.6	5.1	9.3	73	11.1	0	0	140	36
A-0003	1193	1200	0	2.5	0	0	0	70	1	5	1	0	17.9981634527089	0.05	3.6	5.1	9.3	73	11.1	0	0	140	36
A-0003	1200	1207	0	2.5	0	0	0	70	1	5	1	0	17.9981634527089	0.05	3.6	5.1	9.3	73	11.1	0	0	140	36
A-0003	1207	1217	0	2.5	0	0	0	70	1	5	1	0	17.9981634527089	0.05	3.6	5.1	9.3	73	11.1	0	0	140	36
A-0003	1217	1224	0	2.5	0	0	0	70	1	5	1	0	17.9981634527089	0.05	3.6	5.1	9.3	73	11.1	0	0	140	36
A-0003	1224	1231	0	2.5	0	0	0	70	1	5	1	0	17.9981634527089	0.05	3.6	5.1	9.3	73	11.1	0	0	140	36
A-0003	1231	1238	0	2.5	0	0	0	70	1	5	1	0	17.9981634527089	0.05	3.6	5.1	9.3	73	11.1	0	0	140	36
A-0003	1238	1245	0	2.5	0	0	0	70	1	5	1	0	17.9981634527089	0.05	3.6	5.1	9.3	73	11.1	0	0	140	36
A-0003	1245	1248	0	2.5	0	0	0	70	1	5	1	0	17.9981634527089	0.05	3.6	5.1	9.3	73	11.1	0	0	140	36
A-0003	1248	1255	0	2.5	0	0	0	70	1	5	1	0	17.9981634527089	0.05	3.6	5.1	9.3	73	11.1	0	0	140	36
A-0003	1255	1262	0	2.5	0	0	0	70	1	5	1	0	17.9981634527089	0.05	3.6	5.1	9.3	73	11.1	0	0	140	36
A-0003	1262	1269	0	2.5	0	0	0	70	1	5	1	0	17.9981634527089	0.05	3.6	5.1	9.3	73	11.1	0	0	140	36
A-0003	1269	1277	0	2.5	0	0	0	70	1	5	1	0	17.9981634527089	0.05	3.6	5.1	9.3	73	11.1	0	0	140	36
A-0003	1277	1284	0	2.5	0	0	0	70	1	5	1	0	17.9981634527089	0.05	3.6	5.1	9.3	73	11.1	0	0	140	36
A-0003	1284	1291	0	2.5	0	0	0	70	1	5	1	0	18.1818181818182	0.09	3.8	4.6	8.7	86	9.6	0	1	160	47
A-0003	1291	1298	0	2.5	0	0	0	70	1	5	1	0	18.1818181818182	0.09	3.8	4.6	8.7	86	9.6	0	1	160	47
A-0003	1298	1308	0	2.5	0	0	0	70	1	5	1	0	18.1818181818182	0.09	3.8	4.6	8.7	86	9.6	0	1	160	47
A-0003	1308	1315	0	2.5	0	0	0	70	1	5	1	0	18.1818181818182	0.09	3.8	4.6	8.7	86	9.6	0	1	160	47
A-0003	1315	1322	0	2.5	0	0	0	70	1	5	1	0	18.1818181818182	0.09	3.8	4.6	8.7	86	9.6	0	1	160	47
A-0003	1322	1329	0	2.5	0	0	0	70	1	5	1	0	18.1818181818182	0.09	3.8	4.6	8.7	86	9.6	0	1	160	47
A-0003	1329	1336	0	2.5	0	0	0	70	1	5	1	0	18.1818181818182	0.09	3.8	4.6	8.7	86	9.6	0	1	160	47
A-0003	1336	1338	0	2.5	0	0	0	70	1	5	1	0	18.1818181818182	0.09	3.8	4.6	8.7	86	9.6	0	1	160	47
A-0003	1338	1345	0	2.5	0	0	0	70	1	5	1	0	18.1818181818182	0.09	3.8	4.6	8.7	86	9.6	0	1	160	47
A-0003	1345	1352	0	2.5	0	0	0	70	1	5	1	0	18.1818181818182	0.09	3.8	4.6	8.7	86	9.6	0	1	160	47
A-0003	1352	1359	0	2.5	0	0	0	70	1	5	1	0	18.1818181818182	0.09	3.8	4.6	8.7	86	9.6	0	1	160	47
A-0003	1359	1369	0	2.5	0	0	0	70	1	5	1	0	18.1818181818182	0.09	3.8	4.6	8.7	86	9.6	0	1	160	47
A-0003	1369	1376	0	2.5	0	0	0	70	1	5	1	0	18.1818181818182	0.09	3.8	4.6	8.7	86	9.6	0	1	160	47
A-0003	1376	1383	0	2.5	0	0	0	70	1	5	1	0	18.1818181818182	0.09	3.8	4.6	8.7	86	9.6	0	1	160	47
A-0003	1383	1390	0	2.5	0	0	0	70	1	5	1	0	18.1818181818182	0.09	3.8	4.6	8.7	86	9.6	0	1	160	47
A-0003	1390	1399	0	2.5	0	0	0	70	1	5	1	0	18.1818181818182	0.09	3.8	4.6	8.7	86	9.6	0	1	160	47
A-0003	1399	1406	0	2.5	0	0	0	70	1	5	1	0	18.1818181818182	0.09	3.8	4.6	8.7	86	9.6	0	1	160	47
A-0003	1406	1413	0	2.5	0	0	0	70	1	5	1	0	18.1818181818182	0.09	3.8	4.6	8.7	86	9.6	0	1	160	47
A-0003	1413	1420	0	2.5	0	0	0	70	1	5	1	0	18.1818181818182	0.09	3.8	4.6	8.7	86	9.6	0	1	160	47
A-0003	1420	1427	0	2.5	0	0	0	70	1	5	1	0	18.1818181818182	0.09	3.8	4.6	8.7	86	9.6	0	1	160	47
A-0004	0	7	0	3	0	0	0	52	0	6	NA	0	NA	NA	NA	NA	NA	NA	NA	NA	NA	NA	NA
A-0004	7	14	0	3	0	0	0	52	0	6	1	0	25.4493040854016	0.14	4.1	5.9	8.8	119	9.8	0	1	154	31
A-0004	14	21	0	3	0	0	0	52	0	6	1	0	25.4493040854016	0.14	4.1	5.9	8.8	119	9.8	0	1	154	31
A-0004	21	28	0	3	0	0	0	52	0	6	1	0	25.4493040854016	0.14	4.1	5.9	8.8	119	9.8	0	1	154	31
A-0004	28	30	0	3	0	0	0	52	0	6	1	0	25.4493040854016	0.14	4.1	5.9	8.8	119	9.8	0	1	154	31
A-0004	30	37	0	3	0	0	0	52	0	6	1	0	25.4493040854016	0.14	4.1	5.9	8.8	119	9.8	0	1	154	31
A-0004	37	44	0	3	0	0	0	52	0	6	1	0	25.4493040854016	0.14	4.1	5.9	8.8	119	9.8	0	1	154	31
A-0004	44	51	0	3	0	0	0	52	0	6	1	0	25.4493040854016	0.14	4.1	5.9	8.8	119	9.8	0	1	154	31
A-0004	51	61	0	3	0	0	0	52	0	6	1	0	25.4493040854016	0.14	4.1	5.9	8.8	119	9.8	0	1	154	31
A-0004	61	68	0	3	0	0	0	52	0	6	1	0	25.4493040854016	0.14	4.1	5.9	8.8	119	9.8	0	1	154	31
A-0004	68	75	0	3	0	0	0	52	0	6	1	0	25.4493040854016	0.14	4.1	5.9	8.8	119	9.8	0	1	154	31
A-0004	75	82	0	3	0	0	0	52	0	6	1	0	25.4493040854016	0.14	4.1	5.9	8.8	119	9.8	0	1	154	31
A-0004	82	91	0	3	0	0	0	52	0	6	1	0	25.4493040854016	0.14	4.1	5.9	8.8	119	9.8	0	1	154	31
A-0004	91	98	0	3	0	0	0	52	0	6	1	0	25.4493040854016	0.14	4.1	5.9	8.8	119	9.8	0	1	154	31
A-0004	98	105	0	3	0	0	0	52	0	6	1	0	25.2240890049998	0.1	3.8	6.3	8.5	99	9.2	0	1	140	33
A-0004	105	112	0	3	0	0	0	52	0	6	1	0	25.2240890049998	0.1	3.8	6.3	8.5	99	9.2	0	1	140	33
A-0004	112	119	0	3	0	0	0	52	0	6	1	0	25.2240890049998	0.1	3.8	6.3	8.5	99	9.2	0	1	140	33
A-0004	119	122	0	3	0	0	0	52	0	6	1	0	25.2240890049998	0.1	3.8	6.3	8.5	99	9.2	0	1	140	33
A-0004	122	129	0	3	0	0	0	52	0	6	1	0	25.2240890049998	0.1	3.8	6.3	8.5	99	9.2	0	1	140	33
A-0004	129	136	0	3	0	0	0	52	0	6	1	0	25.2240890049998	0.1	3.8	6.3	8.5	99	9.2	0	1	140	33
A-0004	136	143	0	3	0	0	0	52	0	6	1	0	25.2240890049998	0.1	3.8	6.3	8.5	99	9.2	0	1	140	33
A-0004	143	153	0	3	0	0	0	52	0	6	1	0	25.2240890049998	0.1	3.8	6.3	8.5	99	9.2	0	1	140	33
A-0004	153	160	0	3	0	0	0	52	0	6	1	0	25.2240890049998	0.1	3.8	6.3	8.5	99	9.2	0	1	140	33
A-0004	160	167	0	3	0	0	0	52	0	6	1	0	25.2240890049998	0.1	3.8	6.3	8.5	99	9.2	0	1	140	33
A-0004	167	174	0	3	0	0	0	52	0	6	1	0	25.2240890049998	0.1	3.8	6.3	8.5	99	9.2	0	1	140	33
A-0004	174	181	0	3	0	0	0	52	0	6	1	0	25.2240890049998	0.1	3.8	6.3	8.5	99	9.2	0	1	140	33
A-0004	181	188	0	3	0	0	0	52	0	6	1	0	25.2240890049998	0.1	3.8	6.3	8.5	99	9.2	0	1	140	33
A-0004	188	195	0	3	0	0	0	52	0	6	1	0	25.2240890049998	0.19	3.9	7	9.7	27	11.2	0	1	170	35
A-0004	195	202	0	3	0	0	0	52	0	6	1	0	25.2240890049998	0.19	3.9	7	9.7	27	11.2	0	1	170	35
A-0004	202	209	0	3	0	0	0	52	0	6	1	0	25.2240890049998	0.19	3.9	7	9.7	27	11.2	0	1	170	35
A-0004	209	212	0	3	0	0	0	52	0	6	1	0	25.2240890049998	0.19	3.9	7	9.7	27	11.2	0	1	170	35
A-0004	212	219	0	3	0	0	0	52	0	6	1	0	25.2240890049998	0.19	3.9	7	9.7	27	11.2	0	1	170	35
A-0004	219	226	0	3	0	0	0	52	0	6	1	0	25.2240890049998	0.19	3.9	7	9.7	27	11.2	0	1	170	35
A-0004	226	233	0	3	0	0	0	52	0	6	1	0	25.2240890049998	0.19	3.9	7	9.7	27	11.2	0	1	170	35
A-0004	233	242	0	3	0	0	0	52	0	6	1	0	25.2240890049998	0.19	3.9	7	9.7	27	11.2	0	1	170	35
A-0004	242	249	0	3	0	0	0	52	0	6	1	0	25.2240890049998	0.19	3.9	7	9.7	27	11.2	0	1	170	35
A-0004	249	256	0	3	0	0	0	52	0	6	1	0	25.2240890049998	0.19	3.9	7	9.7	27	11.2	0	1	170	35
A-0004	256	263	0	3	0	0	0	52	0	6	1	0	25.2240890049998	0.19	3.9	7	9.7	27	11.2	0	1	170	35
A-0004	263	273	0	3	0	0	0	52	0	6	1	0	25.2240890049998	0.19	3.9	7	9.7	27	11.2	0	1	170	35
A-0004	273	280	0	3	0	0	0	52	0	6	1	0	25.2240890049998	0.19	3.9	7	9.7	27	11.2	0	1	170	35
A-0004	280	287	0	3	0	0	0	52	0	6	1	0	25.2240890049998	0.19	3.9	7	9.7	27	11.2	0	1	170	35
A-0004	287	294	0	3	0	0	0	52	0	6	1	0	25.2240890049998	0.19	3.9	7	9.7	27	11.2	0	1	170	35
A-0004	294	301	0	3	0	0	0	52	0	6	1	0	25.2240890049998	0.19	3.9	7	9.7	27	11.2	0	1	170	35
A-0004	301	303	0	3	0	0	0	52	0	6	1	0	25.2240890049998	0.19	3.9	7	9.7	27	11.2	0	1	170	35
A-0004	303	310	0	3	0	0	0	52	0	6	1	0	25.2240890049998	0.19	3.9	7	9.7	27	11.2	0	1	170	35
A-0004	310	317	0	3	0	0	0	52	0	6	1	0	25.2240890049998	0.19	3.9	7	9.7	27	11.2	0	1	170	35
A-0004	317	324	0	3	0	0	0	52	0	6	1	0	25.2240890049998	0.19	3.9	7	9.7	27	11.2	0	1	170	35
A-0004	324	334	0	3	0	0	0	52	0	6	1	0	25.2240890049998	0.19	3.9	7	9.7	27	11.2	0	1	170	35
A-0004	334	341	0	3	0	0	0	52	0	6	1	0	25.2240890049998	0.19	3.9	7	9.7	27	11.2	0	1	170	35
A-0004	341	348	0	3	0	0	0	52	0	6	1	0	25.2240890049998	0.19	3.9	7	9.7	27	11.2	0	1	170	35
A-0004	348	355	0	3	0	0	0	52	0	6	1	0	25.2240890049998	0.19	3.9	7	9.7	27	11.2	0	1	170	35
A-0004	355	362	0	3	0	0	0	52	0	6	1	0	25.2240890049998	0.19	3.9	7	9.7	27	11.2	0	1	170	35
A-0004	362	365	0	3	0	0	0	52	0	6	1	0	25.2240890049998	0.19	3.9	7	9.7	27	11.2	0	1	170	35
A-0004	365	372	0	3	0	0	0	52	0	6	1	0	25.2240890049998	0.19	3.9	7	9.7	27	11.2	0	1	170	35
A-0004	372	379	0	3	0	0	0	52	0	6	1	0	25.2240890049998	0.16	3.7	7.2	9.5	65	9.4	0	1	168	32
A-0004	379	386	0	3	0	0	0	52	0	6	1	0	25.2240890049998	0.16	3.7	7.2	9.5	65	9.4	0	1	168	32
A-0004	386	395	0	3	0	0	0	52	0	6	1	0	25.2240890049998	0.16	3.7	7.2	9.5	65	9.4	0	1	168	32
A-0004	395	402	0	3	0	0	0	52	0	6	1	0	25.2240890049998	0.16	3.7	7.2	9.5	65	9.4	0	1	168	32
A-0004	402	409	0	3	0	0	0	52	0	6	1	0	25.2240890049998	0.16	3.7	7.2	9.5	65	9.4	0	1	168	32
A-0004	409	416	0	3	0	0	0	52	0	6	1	0	25.2240890049998	0.16	3.7	7.2	9.5	65	9.4	0	1	168	32
A-0004	416	426	0	3	0	0	0	52	0	6	1	0	25.2240890049998	0.16	3.7	7.2	9.5	65	9.4	0	1	168	32
A-0004	426	433	0	3	0	0	0	52	0	6	1	0	25.2240890049998	0.16	3.7	7.2	9.5	65	9.4	0	1	168	32
A-0004	433	440	0	3	0	0	0	52	0	6	1	0	25.2240890049998	0.16	3.7	7.2	9.5	65	9.4	0	1	168	32
A-0004	440	447	0	3	0	0	0	52	0	6	1	0	25.2240890049998	0.16	3.7	7.2	9.5	65	9.4	0	1	168	32
A-0004	447	454	0	3	0	0	0	52	0	6	1	0	25.2240890049998	0.16	3.7	7.2	9.5	65	9.4	0	1	168	32
A-0004	454	456	0	3	0	0	0	52	0	6	1	0	25.2240890049998	0.16	3.7	7.2	9.5	65	9.4	0	1	168	32
A-0004	456	463	0	3	0	0	0	52	0	6	1	0	25.2240890049998	0.16	3.7	7.2	9.5	65	9.4	0	1	168	32
A-0004	463	470	0	3	0	0	0	52	0	6	1	0	25.2240890049998	0.16	3.7	7.2	9.5	65	9.4	0	1	168	32
A-0004	470	477	0	3	0	0	0	52	0	6	1	0	25.2240890049998	0.16	3.7	7.2	9.5	65	9.4	0	1	168	32
A-0004	477	487	0	3	0	0	0	52	0	6	1	0	25.2240890049998	0.16	3.7	7.2	9.5	65	9.4	0	1	168	32
A-0004	487	494	0	3	0	0	0	52	0	6	1	0	25.2240890049998	0.16	3.7	7.2	9.5	65	9.4	0	1	168	32
A-0004	494	501	0	3	0	0	0	52	0	6	1	0	25.2240890049998	0.16	3.7	7.2	9.5	65	9.4	0	1	168	32
A-0004	501	508	0	3	0	0	0	52	0	6	1	0	25.2240890049998	0.16	3.7	7.2	9.5	65	9.4	0	1	168	32
A-0004	508	518	0	3	0	0	0	52	0	6	1	0	25.2240890049998	0.16	3.7	7.2	9.5	65	9.4	0	1	168	32
A-0004	518	525	0	3	0	0	0	52	0	6	1	0	25.2240890049998	0.16	3.7	7.2	9.5	65	9.4	0	1	168	32
A-0004	525	532	0	3	0	0	0	52	0	6	1	0	25.2240890049998	0.16	3.7	7.2	9.5	65	9.4	0	1	168	32
A-0004	532	539	0	3	0	0	0	52	0	6	1	0	25.2240890049998	0.16	3.7	7.2	9.5	65	9.4	0	1	168	32
A-0004	539	546	0	3	0	0	0	52	0	6	1	0	25.2240890049998	0.16	3.7	7.2	9.5	65	9.4	0	1	168	32
A-0004	546	553	0	3	0	0	0	52	0	6	1	0	25.2240890049998	0.16	3.7	7.2	9.5	65	9.4	0	1	168	32
A-0004	553	560	0	3	0	0	0	52	0	6	1	0	25.4493040854016	0.09	3.7	6.5	10	54	8.7	0	0	164	29
A-0004	560	567	0	3	0	0	0	52	0	6	1	0	25.4493040854016	0.09	3.7	6.5	10	54	8.7	0	0	164	29
A-0004	567	574	0	3	0	0	0	52	0	6	1	0	25.4493040854016	0.09	3.7	6.5	10	54	8.7	0	0	164	29
A-0004	574	577	0	3	0	0	0	52	0	6	1	0	25.4493040854016	0.09	3.7	6.5	10	54	8.7	0	0	164	29
A-0004	577	584	0	3	0	0	0	52	0	6	1	0	25.4493040854016	0.09	3.7	6.5	10	54	8.7	0	0	164	29
A-0004	584	591	0	3	0	0	0	52	0	6	1	0	25.4493040854016	0.09	3.7	6.5	10	54	8.7	0	0	164	29
A-0004	591	598	0	3	0	0	0	52	0	6	1	0	25.4493040854016	0.09	3.7	6.5	10	54	8.7	0	0	164	29
A-0004	598	607	0	3	0	0	0	52	0	6	1	0	25.4493040854016	0.09	3.7	6.5	10	54	8.7	0	0	164	29
A-0004	607	614	0	3	0	0	0	52	0	6	1	0	25.4493040854016	0.09	3.7	6.5	10	54	8.7	0	0	164	29
A-0004	614	621	0	3	0	0	0	52	0	6	1	0	25.4493040854016	0.09	3.7	6.5	10	54	8.7	0	0	164	29
A-0004	621	628	0	3	0	0	0	52	0	6	1	0	25.4493040854016	0.09	3.7	6.5	10	54	8.7	0	0	164	29
A-0004	628	638	0	3	0	0	0	52	0	6	1	0	25.4493040854016	0.09	3.7	6.5	10	54	8.7	0	0	164	29
A-0004	638	645	0	3	0	0	0	52	0	6	1	0	25.4493040854016	0.09	3.7	6.5	10	54	8.7	0	0	164	29
A-0004	645	652	0	3	0	0	0	52	0	6	1	0	25.4493040854016	0.09	3.7	6.5	10	54	8.7	0	0	164	29
A-0004	652	659	0	3	0	0	0	52	0	6	1	0	25.4493040854016	0.09	3.7	6.5	10	54	8.7	0	0	164	29
A-0004	659	668	0	3	0	0	0	52	0	6	1	0	25.4493040854016	0.09	3.7	6.5	10	54	8.7	0	0	164	29
A-0004	668	675	0	3	0	0	0	52	0	6	1	0	25.4493040854016	0.09	3.7	6.5	10	54	8.7	0	0	164	29
A-0004	675	682	0	3	0	0	0	52	0	6	1	0	25.4493040854016	0.09	3.7	6.5	10	54	8.7	0	0	164	29
A-0004	682	689	0	3	0	0	0	52	0	6	1	0	25.4493040854016	0.09	3.7	6.5	10	54	8.7	0	0	164	29
A-0004	689	699	0	3	0	0	0	52	0	6	1	0	25.4493040854016	0.09	3.7	6.5	10	54	8.7	0	0	164	29
A-0004	699	706	0	3	0	0	0	52	0	6	1	0	25.4493040854016	0.09	3.7	6.5	10	54	8.7	0	0	164	29
A-0004	706	713	0	3	0	0	0	52	0	6	1	0	25.4493040854016	0.09	3.7	6.5	10	54	8.7	0	0	164	29
A-0004	713	720	0	3	0	0	0	52	0	6	1	0	25.4493040854016	0.09	3.7	6.5	10	54	8.7	0	0	164	29
A-0004	720	727	0	3	0	0	0	52	0	6	1	0	25.4493040854016	0.09	3.7	6.5	10	54	8.7	0	0	164	29
A-0004	727	730	0	3	0	0	0	52	0	6	1	0	25.4493040854016	0.09	3.7	6.5	10	54	8.7	0	0	164	29
A-0004	730	737	0	3	0	0	0	52	0	6	1	0	25.4493040854016	0.09	3.7	6.5	10	54	8.7	0	0	164	29
A-0004	737	744	0	3	0	0	0	52	0	6	1	0	25.6745191658033	0.11	3.5	7.4	9.4	124	10.8	0	1	164	31
A-0004	744	751	0	3	0	0	0	52	0	6	1	0	25.6745191658033	0.11	3.5	7.4	9.4	124	10.8	0	1	164	31
A-0004	751	760	0	3	0	0	0	52	0	6	1	0	25.6745191658033	0.11	3.5	7.4	9.4	124	10.8	0	1	164	31
A-0004	760	767	0	3	0	0	0	52	0	6	1	0	25.6745191658033	0.11	3.5	7.4	9.4	124	10.8	0	1	164	31
A-0004	767	774	0	3	0	0	0	52	0	6	1	0	25.6745191658033	0.11	3.5	7.4	9.4	124	10.8	0	1	164	31
A-0004	774	781	0	3	0	0	0	52	0	6	1	0	25.6745191658033	0.11	3.5	7.4	9.4	124	10.8	0	1	164	31
A-0004	781	791	0	3	0	0	0	52	0	6	1	0	25.6745191658033	0.11	3.5	7.4	9.4	124	10.8	0	1	164	31
A-0004	791	798	0	3	0	0	0	52	0	6	1	0	25.6745191658033	0.11	3.5	7.4	9.4	124	10.8	0	1	164	31
A-0004	798	805	0	3	0	0	0	52	0	6	1	0	25.6745191658033	0.11	3.5	7.4	9.4	124	10.8	0	1	164	31
A-0004	805	812	0	3	0	0	0	52	0	6	1	0	25.6745191658033	0.11	3.5	7.4	9.4	124	10.8	0	1	164	31
A-0004	812	819	0	3	0	0	0	52	0	6	1	0	25.6745191658033	0.11	3.5	7.4	9.4	124	10.8	0	1	164	31
A-0004	819	821	0	3	0	0	0	52	0	6	1	0	25.6745191658033	0.11	3.5	7.4	9.4	124	10.8	0	1	164	31
A-0004	821	828	0	3	0	0	0	52	0	6	1	0	25.6745191658033	0.11	3.5	7.4	9.4	124	10.8	0	1	164	31
A-0004	828	835	0	3	0	0	0	52	0	6	1	0	25.6745191658033	0.11	3.5	7.4	9.4	124	10.8	0	1	164	31
A-0004	835	842	0	3	0	0	0	52	0	6	1	0	25.6745191658033	0.11	3.5	7.4	9.4	124	10.8	0	1	164	31
A-0004	842	852	0	3	0	0	0	52	0	6	1	0	25.6745191658033	0.11	3.5	7.4	9.4	124	10.8	0	1	164	31
A-0004	852	859	0	3	0	0	0	52	0	6	1	0	25.6745191658033	0.11	3.5	7.4	9.4	124	10.8	0	1	164	31
A-0004	859	866	0	3	0	0	0	52	0	6	1	0	25.6745191658033	0.11	3.5	7.4	9.4	124	10.8	0	1	164	31
A-0004	866	873	0	3	0	0	0	52	0	6	1	0	25.6745191658033	0.11	3.5	7.4	9.4	124	10.8	0	1	164	31
A-0004	873	880	0	3	0	0	0	52	0	6	1	0	25.6745191658033	0.11	3.5	7.4	9.4	124	10.8	0	1	164	31
A-0004	880	883	0	3	0	0	0	52	0	6	1	0	25.6745191658033	0.11	3.5	7.4	9.4	124	10.8	0	1	164	31
A-0004	883	890	0	3	0	0	0	52	0	6	1	0	25.6745191658033	0.11	3.5	7.4	9.4	124	10.8	0	1	164	31
A-0004	890	897	0	3	0	0	0	52	0	6	1	0	25.6745191658033	0.11	3.5	7.4	9.4	124	10.8	0	1	164	31
A-0004	897	904	0	3	0	0	0	52	0	6	1	0	25.6745191658033	0.11	3.5	7.4	9.4	124	10.8	0	1	164	31
A-0004	904	911	0	3	0	0	0	52	0	6	1	0	25.6745191658033	0.11	3.5	7.4	9.4	124	10.8	0	1	164	31
A-0004	911	918	0	3	0	0	0	52	0	6	1	0	25.6745191658033	0.11	3.5	7.4	9.4	124	10.8	0	1	164	31
A-0004	918	925	0	3	0	0	0	52	0	6	1	0	25.4493040854016	0.33	3.6	5.4	9.3	64	8.2	0	1	166	26
A-0004	925	932	0	3	0	0	0	52	0	6	1	0	25.4493040854016	0.33	3.6	5.4	9.3	64	8.2	0	1	166	26
A-0004	932	942	0	3	0	0	0	52	0	6	1	0	25.4493040854016	0.33	3.6	5.4	9.3	64	8.2	0	1	166	26
A-0004	942	949	0	3	0	0	0	52	0	6	1	0	25.4493040854016	0.33	3.6	5.4	9.3	64	8.2	0	1	166	26
A-0004	949	956	0	3	0	0	0	52	0	6	1	0	25.4493040854016	0.33	3.6	5.4	9.3	64	8.2	0	1	166	26
A-0004	956	963	0	3	0	0	0	52	0	6	1	0	25.4493040854016	0.33	3.6	5.4	9.3	64	8.2	0	1	166	26
A-0004	963	972	0	3	0	0	0	52	0	6	1	0	25.4493040854016	0.33	3.6	5.4	9.3	64	8.2	0	1	166	26
A-0004	972	979	0	3	0	0	0	52	0	6	1	0	25.4493040854016	0.33	3.6	5.4	9.3	64	8.2	0	1	166	26
A-0004	979	986	0	3	0	0	0	52	0	6	1	0	25.4493040854016	0.33	3.6	5.4	9.3	64	8.2	0	1	166	26
A-0004	986	993	0	3	0	0	0	52	0	6	1	0	25.4493040854016	0.33	3.6	5.4	9.3	64	8.2	0	1	166	26
A-0004	993	1000	0	3	0	0	0	52	0	6	1	0	25.4493040854016	0.33	3.6	5.4	9.3	64	8.2	0	1	166	26
A-0004	1000	1003	0	3	0	0	0	52	0	6	1	0	25.4493040854016	0.33	3.6	5.4	9.3	64	8.2	0	1	166	26
A-0004	1003	1010	0	3	0	0	0	52	0	6	1	0	25.4493040854016	0.33	3.6	5.4	9.3	64	8.2	0	1	166	26
A-0004	1010	1017	0	3	0	0	0	52	0	6	1	0	25.4493040854016	0.33	3.6	5.4	9.3	64	8.2	0	1	166	26
A-0004	1017	1024	0	3	0	0	0	52	0	6	1	0	25.4493040854016	0.33	3.6	5.4	9.3	64	8.2	0	1	166	26
A-0004	1024	1033	0	3	0	0	0	52	0	6	1	0	25.4493040854016	0.33	3.6	5.4	9.3	64	8.2	0	1	166	26
A-0004	1033	1040	0	3	0	0	0	52	0	6	1	0	25.4493040854016	0.33	3.6	5.4	9.3	64	8.2	0	1	166	26
A-0004	1040	1047	0	3	0	0	0	52	0	6	1	0	25.4493040854016	0.33	3.6	5.4	9.3	64	8.2	0	1	166	26
A-0004	1047	1054	0	3	0	0	0	52	0	6	1	0	25.4493040854016	0.33	3.6	5.4	9.3	64	8.2	0	1	166	26
A-0004	1054	1064	0	3	0	0	0	52	0	6	1	0	25.4493040854016	0.33	3.6	5.4	9.3	64	8.2	0	1	166	26
A-0004	1064	1071	0	3	0	0	0	52	0	6	1	0	25.4493040854016	0.33	3.6	5.4	9.3	64	8.2	0	1	166	26
A-0004	1071	1078	0	3	0	0	0	52	0	6	1	0	25.4493040854016	0.33	3.6	5.4	9.3	64	8.2	0	1	166	26
A-0004	1078	1085	0	3	0	0	0	52	0	6	1	0	25.4493040854016	0.33	3.6	5.4	9.3	64	8.2	0	1	166	26
A-0004	1085	1092	0	3	0	0	0	52	0	6	1	0	25.4493040854016	0.33	3.6	5.4	9.3	64	8.2	0	1	166	26
A-0004	1092	1095	0	3	0	0	0	52	0	6	1	0	25.4493040854016	0.33	3.6	5.4	9.3	64	8.2	0	1	166	26
A-0004	1095	1102	0	3	0	0	0	52	0	6	1	0	25.4493040854016	0.33	3.6	5.4	9.3	64	8.2	0	1	166	26
A-0004	1102	1109	0	3	0	0	0	52	0	6	1	0	25.4493040854016	0.12	3.9	5.9	9.2	108	11.1	0	1	160	30
A-0004	1109	1116	0	3	0	0	0	52	0	6	1	0	25.4493040854016	0.12	3.9	5.9	9.2	108	11.1	0	1	160	30
A-0004	1116	1125	0	3	0	0	0	52	0	6	1	0	25.4493040854016	0.12	3.9	5.9	9.2	108	11.1	0	1	160	30
A-0004	1125	1132	0	3	0	0	0	52	0	6	1	0	25.4493040854016	0.12	3.9	5.9	9.2	108	11.1	0	1	160	30
A-0004	1132	1139	0	3	0	0	0	52	0	6	1	0	25.4493040854016	0.12	3.9	5.9	9.2	108	11.1	0	1	160	30
A-0004	1139	1146	0	3	0	0	0	52	0	6	1	0	25.4493040854016	0.12	3.9	5.9	9.2	108	11.1	0	1	160	30
A-0004	1146	1153	0	3	0	0	0	52	0	6	1	0	25.4493040854016	0.12	3.9	5.9	9.2	108	11.1	0	1	160	30
A-0004	1153	1156	0	3	0	0	0	52	0	6	1	0	25.4493040854016	0.12	3.9	5.9	9.2	108	11.1	0	1	160	30
A-0004	1156	1163	0	3	0	0	0	52	0	6	1	0	25.4493040854016	0.12	3.9	5.9	9.2	108	11.1	0	1	160	30
A-0004	1163	1170	0	3	0	0	0	52	0	6	1	0	25.4493040854016	0.12	3.9	5.9	9.2	108	11.1	0	1	160	30
A-0004	1170	1177	0	3	0	0	0	52	0	6	1	0	25.4493040854016	0.12	3.9	5.9	9.2	108	11.1	0	1	160	30
A-0004	1177	1186	0	3	0	0	0	52	0	6	1	0	25.4493040854016	0.12	3.9	5.9	9.2	108	11.1	0	1	160	30
A-0004	1186	1193	0	3	0	0	0	52	0	6	1	0	25.4493040854016	0.12	3.9	5.9	9.2	108	11.1	0	1	160	30
A-0004	1193	1200	0	3	0	0	0	52	0	6	1	0	25.4493040854016	0.12	3.9	5.9	9.2	108	11.1	0	1	160	30
A-0004	1200	1207	0	3	0	0	0	52	0	6	1	0	25.4493040854016	0.12	3.9	5.9	9.2	108	11.1	0	1	160	30
A-0004	1207	1217	0	3	0	0	0	52	0	6	1	0	25.4493040854016	0.12	3.9	5.9	9.2	108	11.1	0	1	160	30
A-0004	1217	1224	0	3	0	0	0	52	0	6	1	0	25.4493040854016	0.12	3.9	5.9	9.2	108	11.1	0	1	160	30
A-0004	1224	1231	0	3	0	0	0	52	0	6	1	0	25.4493040854016	0.12	3.9	5.9	9.2	108	11.1	0	1	160	30
A-0004	1231	1238	0	3	0	0	0	52	0	6	1	0	25.4493040854016	0.12	3.9	5.9	9.2	108	11.1	0	1	160	30
A-0004	1238	1245	0	3	0	0	0	52	0	6	1	0	25.4493040854016	0.12	3.9	5.9	9.2	108	11.1	0	1	160	30
A-0004	1245	1248	0	3	0	0	0	52	0	6	1	0	25.4493040854016	0.12	3.9	5.9	9.2	108	11.1	0	1	160	30
A-0004	1248	1255	0	3	0	0	0	52	0	6	1	0	25.4493040854016	0.12	3.9	5.9	9.2	108	11.1	0	1	160	30
A-0004	1255	1262	0	3	0	0	0	52	0	6	1	0	25.4493040854016	0.12	3.9	5.9	9.2	108	11.1	0	1	160	30
A-0004	1262	1269	0	3	0	0	0	52	0	6	1	0	25.4493040854016	0.12	3.9	5.9	9.2	108	11.1	0	1	160	30
A-0004	1269	1277	0	3	0	0	0	52	0	6	1	0	25.4493040854016	0.12	3.9	5.9	9.2	108	11.1	0	1	160	30
A-0004	1277	1284	0	3	0	0	0	52	0	6	1	0	25.4493040854016	0.12	3.9	5.9	9.2	108	11.1	0	1	160	30
A-0004	1284	1291	0	3	0	0	0	52	0	6	1	0	26.1249493266069	0.11	3.7	5.6	9.2	107	9.4	0	1	176	45
A-0004	1291	1298	0	3	0	0	0	52	0	6	1	0	26.1249493266069	0.11	3.7	5.6	9.2	107	9.4	0	1	176	45
A-0004	1298	1308	0	3	0	0	0	52	0	6	1	0	26.1249493266069	0.11	3.7	5.6	9.2	107	9.4	0	1	176	45
A-0004	1308	1315	0	3	0	0	0	52	0	6	1	0	26.1249493266069	0.11	3.7	5.6	9.2	107	9.4	0	1	176	45
A-0004	1315	1322	0	3	0	0	0	52	0	6	1	0	26.1249493266069	0.11	3.7	5.6	9.2	107	9.4	0	1	176	45
A-0004	1322	1329	0	3	0	0	0	52	0	6	1	0	26.1249493266069	0.11	3.7	5.6	9.2	107	9.4	0	1	176	45
A-0004	1329	1336	0	3	0	0	0	52	0	6	1	0	26.1249493266069	0.11	3.7	5.6	9.2	107	9.4	0	1	176	45
A-0004	1336	1338	0	3	0	0	0	52	0	6	1	0	26.1249493266069	0.11	3.7	5.6	9.2	107	9.4	0	1	176	45
A-0004	1338	1345	0	3	0	0	0	52	0	6	1	0	26.1249493266069	0.11	3.7	5.6	9.2	107	9.4	0	1	176	45
A-0004	1345	1352	0	3	0	0	0	52	0	6	1	0	26.1249493266069	0.11	3.7	5.6	9.2	107	9.4	0	1	176	45
A-0004	1352	1359	0	3	0	0	0	52	0	6	1	0	26.1249493266069	0.11	3.7	5.6	9.2	107	9.4	0	1	176	45
A-0004	1359	1369	0	3	0	0	0	52	0	6	1	0	26.1249493266069	0.11	3.7	5.6	9.2	107	9.4	0	1	176	45
A-0004	1369	1376	0	3	0	0	0	52	0	6	1	0	26.1249493266069	0.11	3.7	5.6	9.2	107	9.4	0	1	176	45
A-0004	1376	1383	0	3	0	0	0	52	0	6	1	0	26.1249493266069	0.11	3.7	5.6	9.2	107	9.4	0	1	176	45
A-0004	1383	1390	0	3	0	0	0	52	0	6	1	0	26.1249493266069	0.11	3.7	5.6	9.2	107	9.4	0	1	176	45
A-0004	1390	1399	0	3	0	0	0	52	0	6	1	0	26.1249493266069	0.11	3.7	5.6	9.2	107	9.4	0	1	176	45
A-0004	1399	1406	0	3	0	0	0	52	0	6	1	0	26.1249493266069	0.11	3.7	5.6	9.2	107	9.4	0	1	176	45
A-0004	1406	1413	0	3	0	0	0	52	0	6	1	0	26.1249493266069	0.11	3.7	5.6	9.2	107	9.4	0	1	176	45
A-0004	1413	1420	0	3	0	0	0	52	0	6	1	0	26.1249493266069	0.11	3.7	5.6	9.2	107	9.4	0	1	176	45
A-0004	1420	1427	0	3	0	0	0	52	0	6	1	0	26.1249493266069	0.11	3.7	5.6	9.2	107	9.4	0	1	176	45
A-0004	1427	1430	0	3	0	0	0	52	0	6	1	0	26.1249493266069	0.11	3.7	5.6	9.2	107	9.4	0	1	176	45
A-0004	1430	1437	0	3	0	0	0	52	0	6	1	0	26.1249493266069	0.11	3.7	5.6	9.2	107	9.4	0	1	176	45
A-0004	1437	1444	0	3	0	0	0	52	0	6	1	0	26.1249493266069	0.11	3.7	5.6	9.2	107	9.4	0	1	176	45
A-0004	1444	1451	0	3	0	0	0	52	0	6	1	0	26.1249493266069	0.11	3.7	5.6	9.2	107	9.4	0	1	176	45
A-0005	0	7	0	3	0	0	0	72	1	10	0	0	18.8648626719137	0.08	3.7	5.8	10.1	13	10.5	0	0	142	48
A-0005	7	14	0	3	0	0	0	72	1	10	0	0	18.8648626719137	0.08	3.7	5.8	10.1	13	10.5	0	0	142	48
A-0005	14	21	0	3	0	0	0	72	1	10	0	0	18.8648626719137	0.08	3.7	5.8	10.1	13	10.5	0	0	142	48
A-0005	21	23	0	3	0	0	0	72	1	10	0	0	18.8648626719137	0.08	3.7	5.8	10.1	13	10.5	0	0	142	48
A-0005	23	30	0	3	0	0	0	72	1	10	0	0	18.8648626719137	0.08	3.7	5.8	10.1	13	10.5	0	0	142	48
A-0005	30	37	0	3	0	0	0	72	1	10	0	0	18.8648626719137	0.08	3.7	5.8	10.1	13	10.5	0	0	142	48
A-0005	37	44	0	3	0	0	0	72	1	10	0	0	18.8648626719137	0.08	3.7	5.8	10.1	13	10.5	0	0	142	48
A-0005	44	54	0	3	0	0	0	72	1	10	0	0	18.8648626719137	0.08	3.7	5.8	10.1	13	10.5	0	0	142	48
A-0005	54	61	0	3	0	0	0	72	1	10	0	0	18.8648626719137	0.08	3.7	5.8	10.1	13	10.5	0	0	142	48
A-0005	61	68	0	3	0	0	0	72	1	10	0	0	18.8648626719137	0.08	3.7	5.8	10.1	13	10.5	0	0	142	48
A-0005	68	75	0	3	0	0	0	72	1	10	0	0	18.8648626719137	0.08	3.7	5.8	10.1	13	10.5	0	0	142	48
A-0005	75	84	0	3	0	0	0	72	1	10	0	0	18.8648626719137	0.08	3.7	5.8	10.1	13	10.5	0	0	142	48
A-0005	84	91	0	3	0	0	0	72	1	10	0	0	18.8648626719137	0.08	3.7	5.8	10.1	13	10.5	0	0	142	48
A-0005	91	98	0	3	0	0	0	72	1	10	0	0	18.8648626719137	0.05	3.4	4.7	10.6	13	8.9	0	0	122	41
A-0005	98	105	0	3	0	0	0	72	1	10	0	0	18.8648626719137	0.05	3.4	4.7	10.6	13	8.9	0	0	122	41
A-0005	105	112	0	3	0	0	0	72	1	10	0	0	18.8648626719137	0.05	3.4	4.7	10.6	13	8.9	0	0	122	41
A-0005	112	115	0	3	0	0	0	72	1	10	0	0	18.8648626719137	0.05	3.4	4.7	10.6	13	8.9	0	0	122	41
A-0005	115	122	0	3	0	0	0	72	1	10	0	0	18.8648626719137	0.05	3.4	4.7	10.6	13	8.9	0	0	122	41
A-0005	122	129	0	3	0	0	0	72	1	10	0	0	18.8648626719137	0.05	3.4	4.7	10.6	13	8.9	0	0	122	41
A-0005	129	136	0	3	0	0	0	72	1	10	0	0	18.8648626719137	0.05	3.4	4.7	10.6	13	8.9	0	0	122	41
A-0005	136	146	0	3	0	0	0	72	1	10	0	0	18.8648626719137	0.05	3.4	4.7	10.6	13	8.9	0	0	122	41
A-0005	146	153	0	3	0	0	0	72	1	10	0	0	18.8648626719137	0.05	3.4	4.7	10.6	13	8.9	0	0	122	41
A-0005	153	160	0	3	0	0	0	72	1	10	0	0	18.8648626719137	0.05	3.4	4.7	10.6	13	8.9	0	0	122	41
A-0005	160	167	0	3	0	0	0	72	1	10	0	0	18.8648626719137	0.05	3.4	4.7	10.6	13	8.9	0	0	122	41
A-0005	167	174	0	3	0	0	0	72	1	10	0	0	18.8648626719137	0.05	3.4	4.7	10.6	13	8.9	0	0	122	41
A-0005	174	181	0	3	0	0	0	72	1	10	0	0	18.8648626719137	0.05	3.4	4.7	10.6	13	8.9	0	0	122	41
A-0005	181	188	0	3	0	0	0	72	1	10	0	0	18.8648626719137	0.05	4.1	5.1	9.1	58	11.6	0	0	140	50
A-0005	188	195	0	3	0	0	0	72	1	10	0	0	18.8648626719137	0.05	4.1	5.1	9.1	58	11.6	0	0	140	50
A-0005	195	202	0	3	0	0	0	72	1	10	0	0	18.8648626719137	0.05	4.1	5.1	9.1	58	11.6	0	0	140	50
A-0005	202	205	0	3	0	0	0	72	1	10	0	0	18.8648626719137	0.05	4.1	5.1	9.1	58	11.6	0	0	140	50
A-0005	205	212	0	3	0	0	0	72	1	10	0	0	18.8648626719137	0.05	4.1	5.1	9.1	58	11.6	0	0	140	50
A-0005	212	219	0	3	0	0	0	72	1	10	0	0	18.8648626719137	0.05	4.1	5.1	9.1	58	11.6	0	0	140	50
A-0005	219	226	0	3	0	0	0	72	1	10	0	0	18.8648626719137	0.05	4.1	5.1	9.1	58	11.6	0	0	140	50
A-0005	226	235	0	3	0	0	0	72	1	10	0	0	18.8648626719137	0.05	4.1	5.1	9.1	58	11.6	0	0	140	50
A-0005	235	242	0	3	0	0	0	72	1	10	0	0	18.8648626719137	0.05	4.1	5.1	9.1	58	11.6	0	0	140	50
A-0005	242	249	0	3	0	0	0	72	1	10	0	0	18.8648626719137	0.05	4.1	5.1	9.1	58	11.6	0	0	140	50
A-0005	249	256	0	3	0	0	0	72	1	10	0	0	18.8648626719137	0.05	4.1	5.1	9.1	58	11.6	0	0	140	50
A-0005	256	266	0	3	0	0	0	72	1	10	0	0	18.8648626719137	0.05	4.1	5.1	9.1	58	11.6	0	0	140	50
A-0005	266	273	0	3	0	0	0	72	1	10	0	0	18.8648626719137	0.05	4.1	5.1	9.1	58	11.6	0	0	140	50
A-0005	273	280	0	3	0	0	0	72	1	10	0	0	18.8648626719137	0.05	4.1	5.1	9.1	58	11.6	0	0	140	50
A-0005	280	287	0	3	0	0	0	72	1	10	0	0	18.8648626719137	0.05	4.1	5.1	9.1	58	11.6	0	0	140	50
A-0005	287	294	0	3	0	0	0	72	1	10	0	0	18.8648626719137	0.05	4.1	5.1	9.1	58	11.6	0	0	140	50
A-0005	294	296	0	3	0	0	0	72	1	10	0	0	18.8648626719137	0.05	4.1	5.1	9.1	58	11.6	0	0	140	50
A-0005	296	303	0	3	0	0	0	72	1	10	0	0	18.8648626719137	0.05	4.1	5.1	9.1	58	11.6	0	0	140	50
A-0005	303	310	0	3	0	0	0	72	1	10	0	0	18.8648626719137	0.05	4.1	5.1	9.1	58	11.6	0	0	140	50
A-0005	310	317	0	3	0	0	0	72	1	10	0	0	18.8648626719137	0.05	4.1	5.1	9.1	58	11.6	0	0	140	50
A-0005	317	327	0	3	0	0	0	72	1	10	0	0	18.8648626719137	0.05	4.1	5.1	9.1	58	11.6	0	0	140	50
A-0005	327	334	0	3	0	0	0	72	1	10	0	0	18.8648626719137	0.05	4.1	5.1	9.1	58	11.6	0	0	140	50
A-0005	334	341	0	3	0	0	0	72	1	10	0	0	18.8648626719137	0.05	4.1	5.1	9.1	58	11.6	0	0	140	50
A-0005	341	348	0	3	0	0	0	72	1	10	0	0	18.8648626719137	0.05	4.1	5.1	9.1	58	11.6	0	0	140	50
A-0005	348	355	0	3	0	0	0	72	1	10	0	0	18.8648626719137	0.05	4.1	5.1	9.1	58	11.6	0	0	140	50
A-0005	355	358	0	3	0	0	0	72	1	10	0	0	18.8648626719137	0.05	4.1	5.1	9.1	58	11.6	0	0	140	50
A-0005	358	365	0	3	0	0	0	72	1	10	0	0	18.8648626719137	0.05	4.1	5.1	9.1	58	11.6	0	0	140	50
A-0005	365	372	0	3	0	0	0	72	1	10	0	0	18.8648626719137	0.05	3.7	4.7	10	13	10.6	0	0	128	48
A-0005	372	379	0	3	0	0	0	72	1	10	0	0	18.8648626719137	0.05	3.7	4.7	10	13	10.6	0	0	128	48
A-0005	379	388	0	3	0	0	0	72	1	10	0	0	18.8648626719137	0.05	3.7	4.7	10	13	10.6	0	0	128	48
A-0005	388	395	0	3	0	0	0	72	1	10	0	0	18.8648626719137	0.05	3.7	4.7	10	13	10.6	0	0	128	48
A-0005	395	402	0	3	0	0	0	72	1	10	0	0	18.8648626719137	0.05	3.7	4.7	10	13	10.6	0	0	128	48
A-0005	402	409	0	3	0	0	0	72	1	10	0	0	18.8648626719137	0.05	3.7	4.7	10	13	10.6	0	0	128	48
A-0005	409	419	0	3	0	0	0	72	1	10	0	0	18.8648626719137	0.05	3.7	4.7	10	13	10.6	0	0	128	48
A-0005	419	426	0	3	0	0	0	72	1	10	0	0	18.8648626719137	0.05	3.7	4.7	10	13	10.6	0	0	128	48
A-0005	426	433	0	3	0	0	0	72	1	10	0	0	18.8648626719137	0.05	3.7	4.7	10	13	10.6	0	0	128	48
A-0005	433	440	0	3	0	0	0	72	1	10	0	0	18.8648626719137	0.05	3.7	4.7	10	13	10.6	0	0	128	48
A-0005	440	447	0	3	0	0	0	72	1	10	0	0	18.8648626719137	0.05	3.7	4.7	10	13	10.6	0	0	128	48
A-0005	447	449	0	3	0	0	0	72	1	10	0	0	18.8648626719137	0.05	3.7	4.7	10	13	10.6	0	0	128	48
A-0005	449	456	0	3	0	0	0	72	1	10	0	0	18.8648626719137	0.05	3.7	4.7	10	13	10.6	0	0	128	48
A-0005	456	463	0	3	0	0	0	72	1	10	0	0	18.8648626719137	0.05	3.7	4.7	10	13	10.6	0	0	128	48
A-0005	463	470	0	3	0	0	0	72	1	10	0	0	18.8648626719137	0.05	3.7	4.7	10	13	10.6	0	0	128	48
A-0005	470	480	0	3	0	0	0	72	1	10	0	0	18.8648626719137	0.05	3.7	4.7	10	13	10.6	0	0	128	48
A-0005	480	487	0	3	0	0	0	72	1	10	0	0	18.8648626719137	0.05	3.7	4.7	10	13	10.6	0	0	128	48
A-0005	487	494	0	3	0	0	0	72	1	10	0	0	18.8648626719137	0.05	3.7	4.7	10	13	10.6	0	0	128	48
A-0005	494	501	0	3	0	0	0	72	1	10	0	0	18.8648626719137	0.05	3.7	4.7	10	13	10.6	0	0	128	48
A-0005	501	511	0	3	0	0	0	72	1	10	0	0	18.8648626719137	0.05	3.7	4.7	10	13	10.6	0	0	128	48
A-0005	511	518	0	3	0	0	0	72	1	10	0	0	18.8648626719137	0.05	3.7	4.7	10	13	10.6	0	0	128	48
A-0005	518	525	0	3	0	0	0	72	1	10	0	0	18.8648626719137	0.05	3.7	4.7	10	13	10.6	0	0	128	48
A-0005	525	532	0	3	0	0	0	72	1	10	0	0	18.8648626719137	0.05	3.7	4.7	10	13	10.6	0	0	128	48
A-0005	532	539	0	3	0	0	0	72	1	10	0	0	18.8648626719137	0.05	3.7	4.7	10	13	10.6	0	0	128	48
A-0005	539	546	0	3	0	0	0	72	1	10	0	0	18.8648626719137	0.05	3.7	4.7	10	13	10.6	0	0	128	48
A-0005	546	553	0	3	0	0	0	72	1	10	0	0	18.8648626719137	0.05	3.6	4.8	10.4	15	12.4	0	0	124	50
A-0005	553	560	0	3	0	0	0	72	1	10	0	0	18.8648626719137	0.05	3.6	4.8	10.4	15	12.4	0	0	124	50
A-0005	560	567	0	3	0	0	0	72	1	10	0	0	18.8648626719137	0.05	3.6	4.8	10.4	15	12.4	0	0	124	50
A-0005	567	570	0	3	0	0	0	72	1	10	0	0	18.8648626719137	0.05	3.6	4.8	10.4	15	12.4	0	0	124	50
A-0005	570	577	0	3	0	0	0	72	1	10	0	0	18.8648626719137	0.05	3.6	4.8	10.4	15	12.4	0	0	124	50
A-0005	577	584	0	3	0	0	0	72	1	10	0	0	18.8648626719137	0.05	3.6	4.8	10.4	15	12.4	0	0	124	50
A-0005	584	591	0	3	0	0	0	72	1	10	0	0	18.8648626719137	0.05	3.6	4.8	10.4	15	12.4	0	0	124	50
A-0005	591	600	0	3	0	0	0	72	1	10	0	0	18.8648626719137	0.05	3.6	4.8	10.4	15	12.4	0	0	124	50
A-0005	600	607	0	3	0	0	0	72	1	10	0	0	18.8648626719137	0.05	3.6	4.8	10.4	15	12.4	0	0	124	50
A-0005	607	614	0	3	0	0	0	72	1	10	0	0	18.8648626719137	0.05	3.6	4.8	10.4	15	12.4	0	0	124	50
A-0005	614	621	0	3	0	0	0	72	1	10	0	0	18.8648626719137	0.05	3.6	4.8	10.4	15	12.4	0	0	124	50
A-0005	621	631	0	3	0	0	0	72	1	10	0	0	18.8648626719137	0.05	3.6	4.8	10.4	15	12.4	0	0	124	50
A-0005	631	638	0	3	0	0	0	72	1	10	0	0	18.8648626719137	0.05	3.6	4.8	10.4	15	12.4	0	0	124	50
A-0005	638	645	0	3	0	0	0	72	1	10	0	0	18.8648626719137	0.05	3.6	4.8	10.4	15	12.4	0	0	124	50
A-0005	645	652	0	3	0	0	0	72	1	10	0	0	18.8648626719137	0.05	3.6	4.8	10.4	15	12.4	0	0	124	50
A-0005	652	661	0	3	0	0	0	72	1	10	0	0	18.8648626719137	0.05	3.6	4.8	10.4	15	12.4	0	0	124	50
A-0005	661	668	0	3	0	0	0	72	1	10	0	0	18.8648626719137	0.05	3.6	4.8	10.4	15	12.4	0	0	124	50
A-0005	668	675	0	3	0	0	0	72	1	10	0	0	18.8648626719137	0.05	3.6	4.8	10.4	15	12.4	0	0	124	50
A-0005	675	682	0	3	0	0	0	72	1	10	0	0	18.8648626719137	0.05	3.6	4.8	10.4	15	12.4	0	0	124	50
A-0005	682	692	0	3	0	0	0	72	1	10	0	0	18.8648626719137	0.05	3.6	4.8	10.4	15	12.4	0	0	124	50
A-0005	692	699	0	3	0	0	0	72	1	10	0	0	18.8648626719137	0.05	3.6	4.8	10.4	15	12.4	0	0	124	50
A-0005	699	706	0	3	0	0	0	72	1	10	0	0	18.8648626719137	0.05	3.6	4.8	10.4	15	12.4	0	0	124	50
A-0005	706	713	0	3	0	0	0	72	1	10	0	0	18.8648626719137	0.05	3.6	4.8	10.4	15	12.4	0	0	124	50
A-0005	713	720	0	3	0	0	0	72	1	10	0	0	18.8648626719137	0.05	3.6	4.8	10.4	15	12.4	0	0	124	50
A-0005	720	723	0	3	0	0	0	72	1	10	0	0	18.8648626719137	0.05	3.6	4.8	10.4	15	12.4	0	0	124	50
A-0005	723	730	0	3	0	0	0	72	1	10	0	0	18.8648626719137	0.05	3.6	4.8	10.4	15	12.4	0	0	124	50
A-0005	730	737	0	3	0	0	0	72	1	10	0	0	18.8648626719137	0.06	3.7	8	9.3	49	10.2	0	0	110	44
A-0005	737	744	0	3	0	0	0	72	1	10	0	0	18.8648626719137	0.06	3.7	8	9.3	49	10.2	0	0	110	44
A-0005	744	753	0	3	0	0	0	72	1	10	0	0	18.8648626719137	0.06	3.7	8	9.3	49	10.2	0	0	110	44
A-0005	753	760	0	3	0	0	0	72	1	10	0	0	18.8648626719137	0.06	3.7	8	9.3	49	10.2	0	0	110	44
A-0005	760	767	0	3	0	0	0	72	1	10	0	0	18.8648626719137	0.06	3.7	8	9.3	49	10.2	0	0	110	44
A-0005	767	774	0	3	0	0	0	72	1	10	0	0	18.8648626719137	0.06	3.7	8	9.3	49	10.2	0	0	110	44
A-0005	774	784	0	3	0	0	0	72	1	10	0	0	18.8648626719137	0.06	3.7	8	9.3	49	10.2	0	0	110	44
A-0005	784	791	0	3	0	0	0	72	1	10	0	0	18.8648626719137	0.06	3.7	8	9.3	49	10.2	0	0	110	44
A-0005	791	798	0	3	0	0	0	72	1	10	0	0	18.8648626719137	0.06	3.7	8	9.3	49	10.2	0	0	110	44
A-0005	798	805	0	3	0	0	0	72	1	10	0	0	18.8648626719137	0.06	3.7	8	9.3	49	10.2	0	0	110	44
A-0005	805	812	0	3	0	0	0	72	1	10	0	0	18.8648626719137	0.06	3.7	8	9.3	49	10.2	0	0	110	44
A-0005	812	814	0	3	0	0	0	72	1	10	0	0	18.8648626719137	0.06	3.7	8	9.3	49	10.2	0	0	110	44
A-0005	814	821	0	3	0	0	0	72	1	10	0	0	18.8648626719137	0.06	3.7	8	9.3	49	10.2	0	0	110	44
A-0005	821	828	0	3	0	0	0	72	1	10	0	0	18.8648626719137	0.06	3.7	8	9.3	49	10.2	0	0	110	44
A-0005	828	835	0	3	0	0	0	72	1	10	0	0	18.8648626719137	0.06	3.7	8	9.3	49	10.2	0	0	110	44
A-0005	835	845	0	3	0	0	0	72	1	10	0	0	18.8648626719137	0.06	3.7	8	9.3	49	10.2	0	0	110	44
A-0005	845	852	0	3	0	0	0	72	1	10	0	0	18.8648626719137	0.06	3.7	8	9.3	49	10.2	0	0	110	44
A-0005	852	859	0	3	0	0	0	72	1	10	0	0	18.8648626719137	0.06	3.7	8	9.3	49	10.2	0	0	110	44
A-0005	859	866	0	3	0	0	0	72	1	10	0	0	18.8648626719137	0.06	3.7	8	9.3	49	10.2	0	0	110	44
A-0005	866	873	0	3	0	0	0	72	1	10	0	0	18.8648626719137	0.06	3.7	8	9.3	49	10.2	0	0	110	44
A-0005	873	876	0	3	0	0	0	72	1	10	0	0	18.8648626719137	0.06	3.7	8	9.3	49	10.2	0	0	110	44
A-0005	876	883	0	3	0	0	0	72	1	10	0	0	18.8648626719137	0.06	3.7	8	9.3	49	10.2	0	0	110	44
A-0005	883	890	0	3	0	0	0	72	1	10	0	0	18.8648626719137	0.06	3.7	8	9.3	49	10.2	0	0	110	44
A-0005	890	897	0	3	0	0	0	72	1	10	0	0	18.8648626719137	0.06	3.7	8	9.3	49	10.2	0	0	110	44
A-0005	897	904	0	3	0	0	0	72	1	10	0	0	18.8648626719137	0.06	3.7	8	9.3	49	10.2	0	0	110	44
A-0005	904	911	0	3	0	0	0	72	1	10	0	0	18.8648626719137	0.06	3.7	8	9.3	49	10.2	0	0	110	44
A-0005	911	918	0	3	0	0	0	72	1	10	0	0	18.8648626719137	0.05	3.8	5.6	8.8	69	10.9	0	0	130	43
A-0005	918	925	0	3	0	0	0	72	1	10	0	0	18.8648626719137	0.05	3.8	5.6	8.8	69	10.9	0	0	130	43
A-0005	925	935	0	3	0	0	0	72	1	10	0	0	18.8648626719137	0.05	3.8	5.6	8.8	69	10.9	0	0	130	43
A-0005	935	942	0	3	0	0	0	72	1	10	0	0	18.8648626719137	0.05	3.8	5.6	8.8	69	10.9	0	0	130	43
A-0005	942	949	0	3	0	0	0	72	1	10	0	0	18.8648626719137	0.05	3.8	5.6	8.8	69	10.9	0	0	130	43
A-0005	949	956	0	3	0	0	0	72	1	10	0	0	18.8648626719137	0.05	3.8	5.6	8.8	69	10.9	0	0	130	43
A-0005	956	965	0	3	0	0	0	72	1	10	0	0	18.8648626719137	0.05	3.8	5.6	8.8	69	10.9	0	0	130	43
A-0005	965	972	0	3	0	0	0	72	1	10	0	0	18.8648626719137	0.05	3.8	5.6	8.8	69	10.9	0	0	130	43
A-0005	972	979	0	3	0	0	0	72	1	10	0	0	18.8648626719137	0.05	3.8	5.6	8.8	69	10.9	0	0	130	43
A-0005	979	986	0	3	0	0	0	72	1	10	0	0	18.8648626719137	0.05	3.8	5.6	8.8	69	10.9	0	0	130	43
A-0005	986	993	0	3	0	0	0	72	1	10	0	0	18.8648626719137	0.05	3.8	5.6	8.8	69	10.9	0	0	130	43
A-0005	993	996	0	3	0	0	0	72	1	10	0	0	18.8648626719137	0.05	3.8	5.6	8.8	69	10.9	0	0	130	43
A-0005	996	1003	0	3	0	0	0	72	1	10	0	0	18.8648626719137	0.05	3.8	5.6	8.8	69	10.9	0	0	130	43
A-0005	1003	1010	0	3	0	0	0	72	1	10	0	0	18.8648626719137	0.05	3.8	5.6	8.8	69	10.9	0	0	130	43
A-0005	1010	1017	0	3	0	0	0	72	1	10	0	0	18.8648626719137	0.05	3.8	5.6	8.8	69	10.9	0	0	130	43
A-0005	1017	1026	0	3	0	0	0	72	1	10	0	0	18.8648626719137	0.05	3.8	5.6	8.8	69	10.9	0	0	130	43
A-0005	1026	1033	0	3	0	0	0	72	1	10	0	0	18.8648626719137	0.05	3.8	5.6	8.8	69	10.9	0	0	130	43
A-0005	1033	1040	0	3	0	0	0	72	1	10	0	0	18.8648626719137	0.05	3.8	5.6	8.8	69	10.9	0	0	130	43
A-0005	1040	1047	0	3	0	0	0	72	1	10	0	0	18.8648626719137	0.05	3.8	5.6	8.8	69	10.9	0	0	130	43
A-0005	1047	1057	0	3	0	0	0	72	1	10	0	0	18.8648626719137	0.05	3.8	5.6	8.8	69	10.9	0	0	130	43
A-0005	1057	1064	0	3	0	0	0	72	1	10	0	0	18.8648626719137	0.05	3.8	5.6	8.8	69	10.9	0	0	130	43
A-0005	1064	1071	0	3	0	0	0	72	1	10	0	0	18.8648626719137	0.05	3.8	5.6	8.8	69	10.9	0	0	130	43
A-0005	1071	1078	0	3	0	0	0	72	1	10	0	0	18.8648626719137	0.05	3.8	5.6	8.8	69	10.9	0	0	130	43
A-0005	1078	1085	0	3	0	0	0	72	1	10	0	0	18.8648626719137	0.05	3.8	5.6	8.8	69	10.9	0	0	130	43
A-0005	1085	1088	0	3	0	0	0	72	1	10	0	0	18.8648626719137	0.05	3.8	5.6	8.8	69	10.9	0	0	130	43
A-0005	1088	1095	0	3	0	0	0	72	1	10	0	0	18.8648626719137	0.05	3.8	5.6	8.8	69	10.9	0	0	130	43
A-0005	1095	1102	0	3	0	0	0	72	1	10	0	0	18.8648626719137	0.05	3.7	4.9	9	81	12.5	0	0	124	42
A-0005	1102	1109	0	3	0	0	0	72	1	10	0	0	18.8648626719137	0.05	3.7	4.9	9	81	12.5	0	0	124	42
A-0005	1109	1118	0	3	0	0	0	72	1	10	0	0	18.8648626719137	0.05	3.7	4.9	9	81	12.5	0	0	124	42
A-0005	1118	1125	0	3	0	0	0	72	1	10	0	0	18.8648626719137	0.05	3.7	4.9	9	81	12.5	0	0	124	42
A-0005	1125	1132	0	3	0	0	0	72	1	10	0	0	18.8648626719137	0.05	3.7	4.9	9	81	12.5	0	0	124	42
A-0005	1132	1139	0	3	0	0	0	72	1	10	0	0	18.8648626719137	0.05	3.7	4.9	9	81	12.5	0	0	124	42
A-0005	1139	1146	0	3	0	0	0	72	1	10	0	0	18.8648626719137	0.05	3.7	4.9	9	81	12.5	0	0	124	42
A-0005	1146	1149	0	3	0	0	0	72	1	10	0	0	18.8648626719137	0.05	3.7	4.9	9	81	12.5	0	0	124	42
A-0005	1149	1156	0	3	0	0	0	72	1	10	0	0	18.8648626719137	0.05	3.7	4.9	9	81	12.5	0	0	124	42
A-0005	1156	1163	0	3	0	0	0	72	1	10	0	0	18.8648626719137	0.05	3.7	4.9	9	81	12.5	0	0	124	42
A-0005	1163	1170	0	3	0	0	0	72	1	10	0	0	18.8648626719137	0.05	3.7	4.9	9	81	12.5	0	0	124	42
A-0005	1170	1179	0	3	0	0	0	72	1	10	0	0	18.8648626719137	0.05	3.7	4.9	9	81	12.5	0	0	124	42
A-0005	1179	1186	0	3	0	0	0	72	1	10	0	0	18.8648626719137	0.05	3.7	4.9	9	81	12.5	0	0	124	42
A-0005	1186	1193	0	3	0	0	0	72	1	10	0	0	18.8648626719137	0.05	3.7	4.9	9	81	12.5	0	0	124	42
A-0005	1193	1200	0	3	0	0	0	72	1	10	0	0	18.8648626719137	0.05	3.7	4.9	9	81	12.5	0	0	124	42
A-0005	1200	1210	0	3	0	0	0	72	1	10	0	0	18.8648626719137	0.05	3.7	4.9	9	81	12.5	0	0	124	42
A-0005	1210	1217	0	3	0	0	0	72	1	10	0	0	18.8648626719137	0.05	3.7	4.9	9	81	12.5	0	0	124	42
A-0005	1217	1224	0	3	0	0	0	72	1	10	0	0	18.8648626719137	0.05	3.7	4.9	9	81	12.5	0	0	124	42
A-0005	1224	1231	0	3	0	0	0	72	1	10	0	0	18.8648626719137	0.05	3.7	4.9	9	81	12.5	0	0	124	42
A-0005	1231	1238	0	3	0	0	0	72	1	10	0	0	18.8648626719137	0.05	3.7	4.9	9	81	12.5	0	0	124	42
A-0005	1238	1241	0	3	0	0	0	72	1	10	0	0	18.8648626719137	0.05	3.7	4.9	9	81	12.5	0	0	124	42
A-0005	1241	1248	0	3	0	0	0	72	1	10	0	0	18.8648626719137	0.05	3.7	4.9	9	81	12.5	0	0	124	42
A-0005	1248	1255	0	3	0	0	0	72	1	10	0	0	18.8648626719137	0.05	3.7	4.9	9	81	12.5	0	0	124	42
A-0005	1255	1262	0	3	0	0	0	72	1	10	0	0	18.8648626719137	0.05	3.7	4.9	9	81	12.5	0	0	124	42
A-0005	1262	1270	0	3	0	0	0	72	1	10	0	0	18.8648626719137	0.05	3.7	4.9	9	81	12.5	0	0	124	42
A-0005	1270	1277	0	3	0	0	0	72	1	10	0	0	18.8648626719137	0.05	3.7	4.9	9	81	12.5	0	0	124	42
A-0005	1277	1284	0	3	0	0	0	72	1	10	0	0	18.8648626719137	0.05	3.9	5.2	9.3	176	10.4	0	0	130	52
A-0005	1284	1291	0	3	0	0	0	72	1	10	0	0	18.8648626719137	0.05	3.9	5.2	9.3	176	10.4	0	0	130	52
A-0005	1291	1301	0	3	0	0	0	72	1	10	0	0	18.8648626719137	0.05	3.9	5.2	9.3	176	10.4	0	0	130	52
A-0005	1301	1308	0	3	0	0	0	72	1	10	0	0	18.8648626719137	0.05	3.9	5.2	9.3	176	10.4	0	0	130	52
A-0005	1308	1315	0	3	0	0	0	72	1	10	0	0	18.8648626719137	0.05	3.9	5.2	9.3	176	10.4	0	0	130	52
A-0005	1315	1322	0	3	0	0	0	72	1	10	0	0	18.8648626719137	0.05	3.9	5.2	9.3	176	10.4	0	0	130	52
A-0005	1322	1329	0	3	0	0	0	72	1	10	0	0	18.8648626719137	0.05	3.9	5.2	9.3	176	10.4	0	0	130	52
A-0005	1329	1331	0	3	0	0	0	72	1	10	0	0	18.8648626719137	0.05	3.9	5.2	9.3	176	10.4	0	0	130	52
A-0005	1331	1338	0	3	0	0	0	72	1	10	0	0	18.8648626719137	0.05	3.9	5.2	9.3	176	10.4	0	0	130	52
A-0005	1338	1345	0	3	0	0	0	72	1	10	0	0	18.8648626719137	0.05	3.9	5.2	9.3	176	10.4	0	0	130	52
A-0005	1345	1352	0	3	0	0	0	72	1	10	0	0	18.8648626719137	0.05	3.9	5.2	9.3	176	10.4	0	0	130	52
A-0005	1352	1362	0	3	0	0	0	72	1	10	0	0	18.8648626719137	0.05	3.9	5.2	9.3	176	10.4	0	0	130	52
A-0005	1362	1369	0	3	0	0	0	72	1	10	0	0	18.8648626719137	0.05	3.9	5.2	9.3	176	10.4	0	0	130	52
A-0005	1369	1376	0	3	0	0	0	72	1	10	0	0	18.8648626719137	0.05	3.9	5.2	9.3	176	10.4	0	0	130	52
A-0005	1376	1383	0	3	0	0	0	72	1	10	0	0	18.8648626719137	0.05	3.9	5.2	9.3	176	10.4	0	0	130	52
A-0005	1383	1392	0	3	0	0	0	72	1	10	0	0	18.8648626719137	0.05	3.9	5.2	9.3	176	10.4	0	0	130	52
A-0005	1392	1399	0	3	0	0	0	72	1	10	0	0	18.8648626719137	0.05	3.9	5.2	9.3	176	10.4	0	0	130	52
A-0005	1399	1406	0	3	0	0	0	72	1	10	0	0	18.8648626719137	0.05	3.9	5.2	9.3	176	10.4	0	0	130	52
A-0005	1406	1413	0	3	0	0	0	72	1	10	0	0	18.8648626719137	0.05	3.9	5.2	9.3	176	10.4	0	0	130	52
A-0005	1413	1420	0	3	0	0	0	72	1	10	0	0	18.8648626719137	0.05	3.9	5.2	9.3	176	10.4	0	0	130	52
A-0005	1420	1423	0	3	0	0	0	72	1	10	0	0	18.8648626719137	0.05	3.9	5.2	9.3	176	10.4	0	0	130	52
A-0005	1423	1430	0	3	0	0	0	72	1	10	0	0	18.8648626719137	0.05	3.9	5.2	9.3	176	10.4	0	0	130	52
A-0005	1430	1437	0	3	0	0	0	72	1	10	0	0	18.8648626719137	0.05	3.9	5.2	9.3	176	10.4	0	0	130	52
A-0005	1437	1444	0	3	0	0	0	72	1	10	0	0	18.8648626719137	0.05	3.9	5.2	9.3	176	10.4	0	0	130	52
A-0006	0	7	1	3	0	0	0	70	1	14	NA	0	NA	NA	NA	NA	NA	NA	NA	NA	NA	NA	NA
A-0006	7	14	1	3	0	0	0	70	1	14	0	0	25.2213673973	0.05	3.8	5.5	8.2	10	11.6	0	0	114	43
A-0006	14	21	1	3	0	0	0	70	1	14	0	0	25.2213673973	0.05	3.8	5.5	8.2	10	11.6	0	0	114	43
A-0006	21	28	1	3	0	0	0	70	1	14	0	0	25.2213673973	0.05	3.8	5.5	8.2	10	11.6	0	0	114	43
A-0006	28	30	1	3	0	0	0	70	1	14	0	0	25.2213673973	0.05	3.8	5.5	8.2	10	11.6	0	0	114	43
A-0006	30	37	1	3	0	0	0	70	1	14	0	0	25.2213673973	0.05	3.8	5.5	8.2	10	11.6	0	0	114	43
A-0006	37	44	1	3	0	0	0	70	1	14	0	0	25.2213673973	0.05	3.8	5.5	8.2	10	11.6	0	0	114	43
A-0006	44	51	1	3	0	0	0	70	1	14	0	0	25.2213673973	0.05	3.8	5.5	8.2	10	11.6	0	0	114	43
A-0006	51	61	1	3	0	0	0	70	1	14	0	0	25.2213673973	0.05	3.8	5.5	8.2	10	11.6	0	0	114	43
A-0006	61	68	1	3	0	0	0	70	1	14	0	0	25.2213673973	0.05	3.8	5.5	8.2	10	11.6	0	0	114	43
A-0006	68	75	1	3	0	0	0	70	1	14	0	0	25.2213673973	0.05	3.8	5.5	8.2	10	11.6	0	0	114	43
A-0006	75	82	1	3	0	0	0	70	1	14	0	0	25.2213673973	0.05	3.8	5.5	8.2	10	11.6	0	0	114	43
A-0006	82	91	1	3	0	0	0	70	1	14	0	0	25.2213673973	0.05	3.8	5.5	8.2	10	11.6	0	0	114	43
A-0006	91	98	1	3	0	0	0	70	1	14	0	0	25.2213673973	0.05	3.8	5.5	8.2	10	11.6	0	0	114	43
A-0006	98	105	1	3	0	0	0	70	1	14	0	0	25.0399187109885	0.05	3.5	3.5	9.1	35	11.7	0	0	92	38
A-0006	105	112	1	3	0	0	0	70	1	14	0	0	25.0399187109885	0.05	3.5	3.5	9.1	35	11.7	0	0	92	38
A-0006	112	119	1	3	0	0	0	70	1	14	0	0	25.0399187109885	0.05	3.5	3.5	9.1	35	11.7	0	0	92	38
A-0006	119	122	1	3	0	0	0	70	1	14	0	0	25.0399187109885	0.05	3.5	3.5	9.1	35	11.7	0	0	92	38
A-0006	122	129	1	3	0	0	0	70	1	14	0	0	25.0399187109885	0.05	3.5	3.5	9.1	35	11.7	0	0	92	38
A-0006	129	136	1	3	0	0	0	70	1	14	0	0	25.0399187109885	0.05	3.5	3.5	9.1	35	11.7	0	0	92	38
A-0006	136	143	1	3	0	0	0	70	1	14	0	0	25.0399187109885	0.05	3.5	3.5	9.1	35	11.7	0	0	92	38
A-0006	143	153	1	3	0	0	0	70	1	14	0	0	25.0399187109885	0.05	3.5	3.5	9.1	35	11.7	0	0	92	38
A-0006	153	160	1	3	0	0	0	70	1	14	0	0	25.0399187109885	0.05	3.5	3.5	9.1	35	11.7	0	0	92	38
A-0006	160	167	1	3	0	0	0	70	1	14	0	0	25.0399187109885	0.05	3.5	3.5	9.1	35	11.7	0	0	92	38
A-0006	167	174	1	3	0	0	0	70	1	14	0	0	25.0399187109885	0.05	3.5	3.5	9.1	35	11.7	0	0	92	38
A-0006	174	181	1	3	0	0	0	70	1	14	0	0	25.0399187109885	0.05	3.5	3.5	9.1	35	11.7	0	0	92	38
A-0006	181	188	1	3	0	0	0	70	1	14	0	0	25.0399187109885	0.05	3.5	3.5	9.1	35	11.7	0	0	92	38
A-0006	188	195	1	3	0	0	0	70	1	14	0	0	25.0399187109885	0.07	3.6	6.8	9.8	45	11.4	0	0	86	38
A-0006	195	202	1	3	0	0	0	70	1	14	0	0	25.0399187109885	0.07	3.6	6.8	9.8	45	11.4	0	0	86	38
A-0006	202	209	1	3	0	0	0	70	1	14	0	0	25.0399187109885	0.07	3.6	6.8	9.8	45	11.4	0	0	86	38
A-0006	209	212	1	3	0	0	0	70	1	14	0	0	25.0399187109885	0.07	3.6	6.8	9.8	45	11.4	0	0	86	38
A-0006	212	219	1	3	0	0	0	70	1	14	0	0	25.0399187109885	0.07	3.6	6.8	9.8	45	11.4	0	0	86	38
A-0006	219	226	1	3	0	0	0	70	1	14	0	0	25.0399187109885	0.07	3.6	6.8	9.8	45	11.4	0	0	86	38
A-0006	226	233	1	3	0	0	0	70	1	14	0	0	25.0399187109885	0.07	3.6	6.8	9.8	45	11.4	0	0	86	38
A-0006	233	242	1	3	0	0	0	70	1	14	0	0	25.0399187109885	0.07	3.6	6.8	9.8	45	11.4	0	0	86	38
A-0006	242	249	1	3	0	0	0	70	1	14	0	0	25.0399187109885	0.07	3.6	6.8	9.8	45	11.4	0	0	86	38
A-0006	249	256	1	3	0	0	0	70	1	14	0	0	25.0399187109885	0.07	3.6	6.8	9.8	45	11.4	0	0	86	38
A-0006	256	263	1	3	0	0	0	70	1	14	0	0	25.0399187109885	0.07	3.6	6.8	9.8	45	11.4	0	0	86	38
A-0006	263	273	1	3	0	0	0	70	1	14	0	0	25.0399187109885	0.07	3.6	6.8	9.8	45	11.4	0	0	86	38
A-0006	273	280	1	3	0	0	0	70	1	14	0	0	25.0399187109885	0.07	3.6	6.8	9.8	45	11.4	0	0	86	38
A-0006	280	287	1	3	0	0	0	70	1	14	0	0	25.0399187109885	0.07	3.6	6.8	9.8	45	11.4	0	0	86	38
A-0006	287	294	1	3	0	0	0	70	1	14	0	0	25.0399187109885	0.07	3.6	6.8	9.8	45	11.4	0	0	86	38
A-0006	294	301	1	3	0	0	0	70	1	14	0	0	25.0399187109885	0.07	3.6	6.8	9.8	45	11.4	0	0	86	38
A-0006	301	303	1	3	0	0	0	70	1	14	0	0	25.0399187109885	0.07	3.6	6.8	9.8	45	11.4	0	0	86	38
A-0006	303	310	1	3	0	0	0	70	1	14	0	0	25.0399187109885	0.07	3.6	6.8	9.8	45	11.4	0	0	86	38
A-0006	310	317	1	3	0	0	0	70	1	14	0	0	25.0399187109885	0.07	3.6	6.8	9.8	45	11.4	0	0	86	38
A-0006	317	324	1	3	0	0	0	70	1	14	0	0	25.0399187109885	0.07	3.6	6.8	9.8	45	11.4	0	0	86	38
A-0006	324	334	1	3	0	0	0	70	1	14	0	0	25.0399187109885	0.07	3.6	6.8	9.8	45	11.4	0	0	86	38
A-0006	334	341	1	3	0	0	0	70	1	14	0	0	25.0399187109885	0.07	3.6	6.8	9.8	45	11.4	0	0	86	38
A-0006	341	348	1	3	0	0	0	70	1	14	0	0	25.0399187109885	0.07	3.6	6.8	9.8	45	11.4	0	0	86	38
A-0006	348	355	1	3	0	0	0	70	1	14	0	0	25.0399187109885	0.07	3.6	6.8	9.8	45	11.4	0	0	86	38
A-0006	355	362	1	3	0	0	0	70	1	14	0	0	25.0399187109885	0.07	3.6	6.8	9.8	45	11.4	0	0	86	38
A-0006	362	365	1	3	0	0	0	70	1	14	0	0	25.0399187109885	0.07	3.6	6.8	9.8	45	11.4	0	0	86	38
A-0006	365	372	1	3	0	0	0	70	1	14	0	0	25.0399187109885	0.07	3.6	6.8	9.8	45	11.4	0	0	86	38
A-0006	372	379	1	3	0	0	0	70	1	14	0	0	24.858470024677	1.21	3.4	5	9.6	34	10.6	0	0	128	45
A-0006	379	386	1	3	0	0	0	70	1	14	0	0	24.858470024677	1.21	3.4	5	9.6	34	10.6	0	0	128	45
A-0006	386	395	1	3	0	0	0	70	1	14	0	0	24.858470024677	1.21	3.4	5	9.6	34	10.6	0	0	128	45
A-0006	395	402	1	3	0	0	0	70	1	14	0	0	24.858470024677	1.21	3.4	5	9.6	34	10.6	0	0	128	45
A-0006	402	409	1	3	0	0	0	70	1	14	0	0	24.858470024677	1.21	3.4	5	9.6	34	10.6	0	0	128	45
A-0006	409	416	1	3	0	0	0	70	1	14	0	0	24.858470024677	1.21	3.4	5	9.6	34	10.6	0	0	128	45
A-0006	416	426	1	3	0	0	0	70	1	14	0	0	24.858470024677	1.21	3.4	5	9.6	34	10.6	0	0	128	45
A-0006	426	433	1	3	0	0	0	70	1	14	0	0	24.858470024677	1.21	3.4	5	9.6	34	10.6	0	0	128	45
A-0006	433	440	1	3	0	0	0	70	1	14	0	0	24.858470024677	1.21	3.4	5	9.6	34	10.6	0	0	128	45
A-0006	440	447	1	3	0	0	0	70	1	14	0	0	24.858470024677	1.21	3.4	5	9.6	34	10.6	0	0	128	45
A-0006	447	454	1	3	0	0	0	70	1	14	0	0	24.858470024677	1.21	3.4	5	9.6	34	10.6	0	0	128	45
A-0006	454	456	1	3	0	0	0	70	1	14	0	0	24.858470024677	1.21	3.4	5	9.6	34	10.6	0	0	128	45
A-0006	456	463	1	3	0	0	0	70	1	14	0	0	24.858470024677	1.21	3.4	5	9.6	34	10.6	0	0	128	45
A-0006	463	470	1	3	0	0	0	70	1	14	0	0	24.858470024677	1.21	3.4	5	9.6	34	10.6	0	0	128	45
A-0006	470	477	1	3	0	0	0	70	1	14	0	0	24.858470024677	1.21	3.4	5	9.6	34	10.6	0	0	128	45
A-0006	477	487	1	3	0	0	0	70	1	14	0	0	24.858470024677	1.21	3.4	5	9.6	34	10.6	0	0	128	45
A-0006	487	494	1	3	0	0	0	70	1	14	0	0	24.858470024677	1.21	3.4	5	9.6	34	10.6	0	0	128	45
A-0006	494	501	1	3	0	0	0	70	1	14	0	0	24.858470024677	1.21	3.4	5	9.6	34	10.6	0	0	128	45
A-0006	501	508	1	3	0	0	0	70	1	14	0	0	24.858470024677	1.21	3.4	5	9.6	34	10.6	0	0	128	45
A-0006	508	518	1	3	0	0	0	70	1	14	0	0	24.858470024677	1.21	3.4	5	9.6	34	10.6	0	0	128	45
A-0006	518	525	1	3	0	0	0	70	1	14	0	0	24.858470024677	1.21	3.4	5	9.6	34	10.6	0	0	128	45
A-0006	525	532	1	3	0	0	0	70	1	14	0	0	24.858470024677	1.21	3.4	5	9.6	34	10.6	0	0	128	45
A-0006	532	539	1	3	0	0	0	70	1	14	0	0	24.858470024677	1.21	3.4	5	9.6	34	10.6	0	0	128	45
A-0006	539	546	1	3	0	0	0	70	1	14	0	0	24.858470024677	1.21	3.4	5	9.6	34	10.6	0	0	128	45
A-0006	546	553	1	3	0	0	0	70	1	14	0	0	24.858470024677	1.21	3.4	5	9.6	34	10.6	0	0	128	45
A-0006	553	560	1	3	0	0	0	70	1	14	0	0	24.495572652054	0.07	3.6	5.9	9.1	59	10.2	0	0	130	46
A-0006	560	567	1	3	0	0	0	70	1	14	0	0	24.495572652054	0.07	3.6	5.9	9.1	59	10.2	0	0	130	46
A-0006	567	574	1	3	0	0	0	70	1	14	0	0	24.495572652054	0.07	3.6	5.9	9.1	59	10.2	0	0	130	46
A-0006	574	577	1	3	0	0	0	70	1	14	0	0	24.495572652054	0.07	3.6	5.9	9.1	59	10.2	0	0	130	46
A-0006	577	584	1	3	0	0	0	70	1	14	0	0	24.495572652054	0.07	3.6	5.9	9.1	59	10.2	0	0	130	46
A-0006	584	591	1	3	0	0	0	70	1	14	0	0	24.495572652054	0.07	3.6	5.9	9.1	59	10.2	0	0	130	46
A-0006	591	598	1	3	0	0	0	70	1	14	0	0	24.495572652054	0.07	3.6	5.9	9.1	59	10.2	0	0	130	46
A-0006	598	607	1	3	0	0	0	70	1	14	0	0	24.495572652054	0.07	3.6	5.9	9.1	59	10.2	0	0	130	46
A-0006	607	614	1	3	0	0	0	70	1	14	0	0	24.495572652054	0.07	3.6	5.9	9.1	59	10.2	0	0	130	46
A-0006	614	621	1	3	0	0	0	70	1	14	0	0	24.495572652054	0.07	3.6	5.9	9.1	59	10.2	0	0	130	46
A-0006	621	628	1	3	0	0	0	70	1	14	0	0	24.495572652054	0.07	3.6	5.9	9.1	59	10.2	0	0	130	46
A-0006	628	638	1	3	0	0	0	70	1	14	0	0	24.495572652054	0.07	3.6	5.9	9.1	59	10.2	0	0	130	46
A-0006	638	645	1	3	0	0	0	70	1	14	0	0	24.495572652054	0.07	3.6	5.9	9.1	59	10.2	0	0	130	46
A-0006	645	652	1	3	0	0	0	70	1	14	0	0	24.495572652054	0.07	3.6	5.9	9.1	59	10.2	0	0	130	46
A-0006	652	659	1	3	0	0	0	70	1	14	0	0	24.495572652054	0.07	3.6	5.9	9.1	59	10.2	0	0	130	46
A-0006	659	668	1	3	0	0	0	70	1	14	0	0	24.495572652054	0.07	3.6	5.9	9.1	59	10.2	0	0	130	46
A-0006	668	675	1	3	0	0	0	70	1	14	0	0	24.495572652054	0.07	3.6	5.9	9.1	59	10.2	0	0	130	46
A-0006	675	682	1	3	0	0	0	70	1	14	0	0	24.495572652054	0.07	3.6	5.9	9.1	59	10.2	0	0	130	46
A-0006	682	689	1	3	0	0	0	70	1	14	0	0	24.495572652054	0.07	3.6	5.9	9.1	59	10.2	0	0	130	46
A-0006	689	699	1	3	0	0	0	70	1	14	0	0	24.495572652054	0.07	3.6	5.9	9.1	59	10.2	0	0	130	46
A-0006	699	706	1	3	0	0	0	70	1	14	0	0	24.495572652054	0.07	3.6	5.9	9.1	59	10.2	0	0	130	46
A-0006	706	713	1	3	0	0	0	70	1	14	0	0	24.495572652054	0.07	3.6	5.9	9.1	59	10.2	0	0	130	46
A-0006	713	720	1	3	0	0	0	70	1	14	0	0	24.495572652054	0.07	3.6	5.9	9.1	59	10.2	0	0	130	46
A-0006	720	727	1	3	0	0	0	70	1	14	0	0	24.495572652054	0.07	3.6	5.9	9.1	59	10.2	0	0	130	46
A-0006	727	730	1	3	0	0	0	70	1	14	0	0	24.495572652054	0.07	3.6	5.9	9.1	59	10.2	0	0	130	46
A-0006	730	737	1	3	0	0	0	70	1	14	0	0	24.495572652054	0.07	3.6	5.9	9.1	59	10.2	0	0	130	46
A-0006	737	744	1	3	0	0	0	70	1	14	0	0	24.495572652054	1.29	3.3	5.2	8.8	129	12	0	0	140	40
A-0006	744	751	1	3	0	0	0	70	1	14	0	0	24.495572652054	1.29	3.3	5.2	8.8	129	12	0	0	140	40
A-0006	751	760	1	3	0	0	0	70	1	14	0	0	24.495572652054	1.29	3.3	5.2	8.8	129	12	0	0	140	40
A-0006	760	767	1	3	0	0	0	70	1	14	0	0	24.495572652054	1.29	3.3	5.2	8.8	129	12	0	0	140	40
A-0006	767	774	1	3	0	0	0	70	1	14	0	0	24.495572652054	1.29	3.3	5.2	8.8	129	12	0	0	140	40
A-0006	774	781	1	3	0	0	0	70	1	14	0	0	24.495572652054	1.29	3.3	5.2	8.8	129	12	0	0	140	40
A-0006	781	791	1	3	0	0	0	70	1	14	0	0	24.495572652054	1.29	3.3	5.2	8.8	129	12	0	0	140	40
A-0006	791	798	1	3	0	0	0	70	1	14	0	0	24.495572652054	1.29	3.3	5.2	8.8	129	12	0	0	140	40
A-0006	798	805	1	3	0	0	0	70	1	14	0	0	24.495572652054	1.29	3.3	5.2	8.8	129	12	0	0	140	40
A-0006	805	812	1	3	0	0	0	70	1	14	0	0	24.495572652054	1.29	3.3	5.2	8.8	129	12	0	0	140	40
A-0006	812	819	1	3	0	0	0	70	1	14	0	0	24.495572652054	1.29	3.3	5.2	8.8	129	12	0	0	140	40
A-0006	819	821	1	3	0	0	0	70	1	14	0	0	24.495572652054	1.29	3.3	5.2	8.8	129	12	0	0	140	40
A-0006	821	828	1	3	0	0	0	70	1	14	0	0	24.495572652054	1.29	3.3	5.2	8.8	129	12	0	0	140	40
A-0006	828	835	1	3	0	0	0	70	1	14	0	0	24.495572652054	1.29	3.3	5.2	8.8	129	12	0	0	140	40
A-0006	835	842	1	3	0	0	0	70	1	14	0	0	24.495572652054	1.29	3.3	5.2	8.8	129	12	0	0	140	40
A-0006	842	852	1	3	0	0	0	70	1	14	0	0	24.495572652054	1.29	3.3	5.2	8.8	129	12	0	0	140	40
A-0006	852	859	1	3	0	0	0	70	1	14	0	0	24.495572652054	1.29	3.3	5.2	8.8	129	12	0	0	140	40
A-0006	859	866	1	3	0	0	0	70	1	14	0	0	24.495572652054	1.29	3.3	5.2	8.8	129	12	0	0	140	40
A-0006	866	873	1	3	0	0	0	70	1	14	0	0	24.495572652054	1.29	3.3	5.2	8.8	129	12	0	0	140	40
A-0006	873	880	1	3	0	0	0	70	1	14	0	0	24.495572652054	1.29	3.3	5.2	8.8	129	12	0	0	140	40
A-0006	880	883	1	3	0	0	0	70	1	14	0	0	24.495572652054	1.29	3.3	5.2	8.8	129	12	0	0	140	40
A-0006	883	890	1	3	0	0	0	70	1	14	0	0	24.495572652054	1.29	3.3	5.2	8.8	129	12	0	0	140	40
A-0006	890	897	1	3	0	0	0	70	1	14	0	0	24.495572652054	1.29	3.3	5.2	8.8	129	12	0	0	140	40
A-0006	897	904	1	3	0	0	0	70	1	14	0	0	24.495572652054	1.29	3.3	5.2	8.8	129	12	0	0	140	40
A-0006	904	911	1	3	0	0	0	70	1	14	0	0	24.495572652054	1.29	3.3	5.2	8.8	129	12	0	0	140	40
A-0006	911	918	1	3	0	0	0	70	1	14	0	0	24.495572652054	1.29	3.3	5.2	8.8	129	12	0	0	140	40
A-0006	918	925	1	3	0	0	0	70	1	14	0	0	24.495572652054	0.1	3.5	6.5	9	66	11.4	0	0	120	43
A-0006	925	932	1	3	0	0	0	70	1	14	0	0	24.495572652054	0.1	3.5	6.5	9	66	11.4	0	0	120	43
A-0006	932	942	1	3	0	0	0	70	1	14	0	0	24.495572652054	0.1	3.5	6.5	9	66	11.4	0	0	120	43
A-0006	942	949	1	3	0	0	0	70	1	14	0	0	24.495572652054	0.1	3.5	6.5	9	66	11.4	0	0	120	43
A-0006	949	956	1	3	0	0	0	70	1	14	0	0	24.495572652054	0.1	3.5	6.5	9	66	11.4	0	0	120	43
A-0006	956	963	1	3	0	0	0	70	1	14	0	0	24.495572652054	0.1	3.5	6.5	9	66	11.4	0	0	120	43
A-0006	963	972	1	3	0	0	0	70	1	14	0	0	24.495572652054	0.1	3.5	6.5	9	66	11.4	0	0	120	43
A-0006	972	979	1	3	0	0	0	70	1	14	0	0	24.495572652054	0.1	3.5	6.5	9	66	11.4	0	0	120	43
A-0006	979	986	1	3	0	0	0	70	1	14	0	0	24.495572652054	0.1	3.5	6.5	9	66	11.4	0	0	120	43
A-0006	986	993	1	3	0	0	0	70	1	14	0	0	24.495572652054	0.1	3.5	6.5	9	66	11.4	0	0	120	43
A-0006	993	1000	1	3	0	0	0	70	1	14	0	0	24.495572652054	0.1	3.5	6.5	9	66	11.4	0	0	120	43
A-0006	1000	1003	1	3	0	0	0	70	1	14	0	0	24.495572652054	0.1	3.5	6.5	9	66	11.4	0	0	120	43
A-0006	1003	1010	1	3	0	0	0	70	1	14	0	0	24.495572652054	0.1	3.5	6.5	9	66	11.4	0	0	120	43
A-0006	1010	1017	1	3	0	0	0	70	1	14	0	0	24.495572652054	0.1	3.5	6.5	9	66	11.4	0	0	120	43
A-0006	1017	1024	1	3	0	0	0	70	1	14	0	0	24.495572652054	0.1	3.5	6.5	9	66	11.4	0	0	120	43
A-0006	1024	1033	1	3	0	0	0	70	1	14	0	0	24.495572652054	0.1	3.5	6.5	9	66	11.4	0	0	120	43
A-0006	1033	1040	1	3	0	0	0	70	1	14	0	0	24.495572652054	0.1	3.5	6.5	9	66	11.4	0	0	120	43
A-0006	1040	1047	1	3	0	0	0	70	1	14	0	0	24.495572652054	0.1	3.5	6.5	9	66	11.4	0	0	120	43
A-0006	1047	1054	1	3	0	0	0	70	1	14	0	0	24.495572652054	0.1	3.5	6.5	9	66	11.4	0	0	120	43
A-0006	1054	1064	1	3	0	0	0	70	1	14	0	0	24.495572652054	0.1	3.5	6.5	9	66	11.4	0	0	120	43
A-0006	1064	1071	1	3	0	0	0	70	1	14	0	0	24.495572652054	0.1	3.5	6.5	9	66	11.4	0	0	120	43
A-0006	1071	1078	1	3	0	0	0	70	1	14	0	0	24.495572652054	0.1	3.5	6.5	9	66	11.4	0	0	120	43
A-0006	1078	1085	1	3	0	0	0	70	1	14	0	0	24.495572652054	0.1	3.5	6.5	9	66	11.4	0	0	120	43
A-0006	1085	1092	1	3	0	0	0	70	1	14	0	0	24.495572652054	0.1	3.5	6.5	9	66	11.4	0	0	120	43
A-0006	1092	1095	1	3	0	0	0	70	1	14	0	0	24.495572652054	0.1	3.5	6.5	9	66	11.4	0	0	120	43
A-0006	1095	1102	1	3	0	0	0	70	1	14	0	0	24.495572652054	0.1	3.5	6.5	9	66	11.4	0	0	120	43
A-0006	1102	1109	1	3	0	0	0	70	1	14	0	0	24.495572652054	0.09	3.6	7.1	10	31	11	0	0	132	34
A-0006	1109	1116	1	3	0	0	0	70	1	14	0	0	24.495572652054	0.09	3.6	7.1	10	31	11	0	0	132	34
A-0006	1116	1125	1	3	0	0	0	70	1	14	0	0	24.495572652054	0.09	3.6	7.1	10	31	11	0	0	132	34
A-0006	1125	1132	1	3	0	0	0	70	1	14	0	0	24.495572652054	0.09	3.6	7.1	10	31	11	0	0	132	34
A-0006	1132	1139	1	3	0	0	0	70	1	14	0	0	24.495572652054	0.09	3.6	7.1	10	31	11	0	0	132	34
A-0006	1139	1146	1	3	0	0	0	70	1	14	0	0	24.495572652054	0.09	3.6	7.1	10	31	11	0	0	132	34
A-0006	1146	1153	1	3	0	0	0	70	1	14	0	0	24.495572652054	0.09	3.6	7.1	10	31	11	0	0	132	34
A-0006	1153	1156	1	3	0	0	0	70	1	14	0	0	24.495572652054	0.09	3.6	7.1	10	31	11	0	0	132	34
A-0006	1156	1163	1	3	0	0	0	70	1	14	0	0	24.495572652054	0.09	3.6	7.1	10	31	11	0	0	132	34
A-0006	1163	1170	1	3	0	0	0	70	1	14	0	0	24.495572652054	0.09	3.6	7.1	10	31	11	0	0	132	34
A-0006	1170	1177	1	3	0	0	0	70	1	14	0	0	24.495572652054	0.09	3.6	7.1	10	31	11	0	0	132	34
A-0006	1177	1186	1	3	0	0	0	70	1	14	0	0	24.495572652054	0.09	3.6	7.1	10	31	11	0	0	132	34
A-0006	1186	1193	1	3	0	0	0	70	1	14	0	0	24.495572652054	0.09	3.6	7.1	10	31	11	0	0	132	34
A-0006	1193	1200	1	3	0	0	0	70	1	14	0	0	24.495572652054	0.09	3.6	7.1	10	31	11	0	0	132	34
A-0006	1200	1207	1	3	0	0	0	70	1	14	0	0	24.495572652054	0.09	3.6	7.1	10	31	11	0	0	132	34
A-0006	1207	1217	1	3	0	0	0	70	1	14	0	0	24.495572652054	0.09	3.6	7.1	10	31	11	0	0	132	34
A-0006	1217	1224	1	3	0	0	0	70	1	14	0	0	24.495572652054	0.09	3.6	7.1	10	31	11	0	0	132	34
A-0006	1224	1231	1	3	0	0	0	70	1	14	0	0	24.495572652054	0.09	3.6	7.1	10	31	11	0	0	132	34
A-0006	1231	1238	1	3	0	0	0	70	1	14	0	0	24.495572652054	0.09	3.6	7.1	10	31	11	0	0	132	34
A-0006	1238	1245	1	3	0	0	0	70	1	14	0	0	24.495572652054	0.09	3.6	7.1	10	31	11	0	0	132	34
A-0006	1245	1248	1	3	0	0	0	70	1	14	0	0	24.495572652054	0.09	3.6	7.1	10	31	11	0	0	132	34
A-0006	1248	1255	1	3	0	0	0	70	1	14	0	0	24.495572652054	0.09	3.6	7.1	10	31	11	0	0	132	34
A-0006	1255	1262	1	3	0	0	0	70	1	14	0	0	24.495572652054	0.09	3.6	7.1	10	31	11	0	0	132	34
A-0006	1262	1269	1	3	0	0	0	70	1	14	0	0	24.495572652054	0.09	3.6	7.1	10	31	11	0	0	132	34
A-0006	1269	1277	1	3	0	0	0	70	1	14	0	0	24.495572652054	0.09	3.6	7.1	10	31	11	0	0	132	34
A-0006	1277	1284	1	3	0	0	0	70	1	14	0	0	24.495572652054	0.09	3.6	7.1	10	31	11	0	0	132	34
A-0006	1284	1291	1	3	0	0	0	70	1	14	0	0	24.6770213383655	0.27	3.4	7.5	9.1	67	10.7	0	0	102	32
A-0006	1291	1298	1	3	0	0	0	70	1	14	0	0	24.6770213383655	0.27	3.4	7.5	9.1	67	10.7	0	0	102	32
A-0006	1298	1308	1	3	0	0	0	70	1	14	0	0	24.6770213383655	0.27	3.4	7.5	9.1	67	10.7	0	0	102	32
A-0006	1308	1315	1	3	0	0	0	70	1	14	0	0	24.6770213383655	0.27	3.4	7.5	9.1	67	10.7	0	0	102	32
A-0006	1315	1322	1	3	0	0	0	70	1	14	0	0	24.6770213383655	0.27	3.4	7.5	9.1	67	10.7	0	0	102	32
A-0006	1322	1329	1	3	0	0	0	70	1	14	0	0	24.6770213383655	0.27	3.4	7.5	9.1	67	10.7	0	0	102	32
A-0006	1329	1336	1	3	0	0	0	70	1	14	0	0	24.6770213383655	0.27	3.4	7.5	9.1	67	10.7	0	0	102	32
A-0006	1336	1338	1	3	0	0	0	70	1	14	0	0	24.6770213383655	0.27	3.4	7.5	9.1	67	10.7	0	0	102	32
A-0006	1338	1345	1	3	0	0	0	70	1	14	0	0	24.6770213383655	0.27	3.4	7.5	9.1	67	10.7	0	0	102	32
A-0006	1345	1352	1	3	0	0	0	70	1	14	0	0	24.6770213383655	0.27	3.4	7.5	9.1	67	10.7	0	0	102	32
A-0006	1352	1359	1	3	0	0	0	70	1	14	0	0	24.6770213383655	0.27	3.4	7.5	9.1	67	10.7	0	0	102	32
A-0006	1359	1369	1	3	0	0	0	70	1	14	0	0	24.6770213383655	0.27	3.4	7.5	9.1	67	10.7	0	0	102	32
A-0006	1369	1376	1	3	0	0	0	70	1	14	0	0	24.6770213383655	0.27	3.4	7.5	9.1	67	10.7	0	0	102	32
A-0006	1376	1383	1	3	0	0	0	70	1	14	0	0	24.6770213383655	0.27	3.4	7.5	9.1	67	10.7	0	0	102	32
A-0006	1383	1390	1	3	0	0	0	70	1	14	0	0	24.6770213383655	0.27	3.4	7.5	9.1	67	10.7	0	0	102	32
A-0006	1390	1399	1	3	0	0	0	70	1	14	0	0	24.6770213383655	0.27	3.4	7.5	9.1	67	10.7	0	0	102	32
A-0006	1399	1406	1	3	0	0	0	70	1	14	0	0	24.6770213383655	0.27	3.4	7.5	9.1	67	10.7	0	0	102	32
A-0006	1406	1413	1	3	0	0	0	70	1	14	0	0	24.6770213383655	0.27	3.4	7.5	9.1	67	10.7	0	0	102	32
A-0006	1413	1420	1	3	0	0	0	70	1	14	0	0	24.6770213383655	0.27	3.4	7.5	9.1	67	10.7	0	0	102	32
A-0006	1420	1427	1	3	0	0	0	70	1	14	0	0	24.6770213383655	0.27	3.4	7.5	9.1	67	10.7	0	0	102	32
A-0006	1427	1430	1	3	0	0	0	70	1	14	0	0	24.6770213383655	0.27	3.4	7.5	9.1	67	10.7	0	0	102	32
A-0006	1430	1437	1	3	0	0	0	70	1	14	0	0	24.6770213383655	0.27	3.4	7.5	9.1	67	10.7	0	0	102	32
A-0006	1437	1444	1	3	0	0	0	70	1	14	0	0	24.6770213383655	0.27	3.4	7.5	9.1	67	10.7	0	0	102	32
A-0006	1444	1451	1	3	0	0	0	70	1	14	0	0	24.6770213383655	0.27	3.4	7.5	9.1	67	10.7	0	0	102	32
A-0007	0	7	0	3	0	0	0	63	1	15	NA	0	NA	NA	NA	NA	NA	NA	NA	NA	NA	NA	NA
A-0007	7	14	0	3	0	0	0	63	1	15	0	0	23.7118446309609	0.23	3.8	4.9	8.6	138	9.8	0	0	110	38
A-0007	14	21	0	3	0	0	0	63	1	15	0	0	23.7118446309609	0.23	3.8	4.9	8.6	138	9.8	0	0	110	38
A-0007	21	28	0	3	0	0	0	63	1	15	0	0	23.7118446309609	0.23	3.8	4.9	8.6	138	9.8	0	0	110	38
A-0007	28	30	0	3	0	0	0	63	1	15	0	0	23.7118446309609	0.23	3.8	4.9	8.6	138	9.8	0	0	110	38
A-0007	30	37	0	3	0	0	0	63	1	15	0	0	23.7118446309609	0.23	3.8	4.9	8.6	138	9.8	0	0	110	38
A-0007	37	44	0	3	0	0	0	63	1	15	0	0	23.7118446309609	0.23	3.8	4.9	8.6	138	9.8	0	0	110	38
A-0007	44	51	0	3	0	0	0	63	1	15	0	0	23.7118446309609	0.23	3.8	4.9	8.6	138	9.8	0	0	110	38
A-0007	51	61	0	3	0	0	0	63	1	15	0	0	23.7118446309609	0.23	3.8	4.9	8.6	138	9.8	0	0	110	38
A-0007	61	68	0	3	0	0	0	63	1	15	0	0	23.7118446309609	0.23	3.8	4.9	8.6	138	9.8	0	0	110	38
A-0007	68	75	0	3	0	0	0	63	1	15	0	0	23.7118446309609	0.23	3.8	4.9	8.6	138	9.8	0	0	110	38
A-0007	75	82	0	3	0	0	0	63	1	15	0	0	23.7118446309609	0.23	3.8	4.9	8.6	138	9.8	0	0	110	38
A-0007	82	91	0	3	0	0	0	63	1	15	0	0	23.7118446309609	0.23	3.8	4.9	8.6	138	9.8	0	0	110	38
A-0007	91	98	0	3	0	0	0	63	1	15	0	0	23.7118446309609	0.23	3.8	4.9	8.6	138	9.8	0	0	110	38
A-0007	98	105	0	3	0	0	0	63	1	15	0	0	23.7118446309609	0.1	3.7	5.3	9.9	70	11	0	0	122	44
A-0007	105	112	0	3	0	0	0	63	1	15	0	0	23.7118446309609	0.1	3.7	5.3	9.9	70	11	0	0	122	44
A-0007	112	119	0	3	0	0	0	63	1	15	0	0	23.7118446309609	0.1	3.7	5.3	9.9	70	11	0	0	122	44
A-0007	119	122	0	3	0	0	0	63	1	15	0	0	23.7118446309609	0.1	3.7	5.3	9.9	70	11	0	0	122	44
A-0007	122	129	0	3	0	0	0	63	1	15	0	0	23.7118446309609	0.1	3.7	5.3	9.9	70	11	0	0	122	44
A-0007	129	136	0	3	0	0	0	63	1	15	0	0	23.7118446309609	0.1	3.7	5.3	9.9	70	11	0	0	122	44
A-0007	136	143	0	3	0	0	0	63	1	15	0	0	23.7118446309609	0.1	3.7	5.3	9.9	70	11	0	0	122	44
A-0007	143	153	0	3	0	0	0	63	1	15	0	0	23.7118446309609	0.1	3.7	5.3	9.9	70	11	0	0	122	44
A-0007	153	160	0	3	0	0	0	63	1	15	0	0	23.7118446309609	0.1	3.7	5.3	9.9	70	11	0	0	122	44
A-0007	160	167	0	3	0	0	0	63	1	15	0	0	23.7118446309609	0.1	3.7	5.3	9.9	70	11	0	0	122	44
A-0007	167	174	0	3	0	0	0	63	1	15	0	0	23.7118446309609	0.1	3.7	5.3	9.9	70	11	0	0	122	44
A-0007	174	181	0	3	0	0	0	63	1	15	0	0	23.7118446309609	0.1	3.7	5.3	9.9	70	11	0	0	122	44
A-0007	181	188	0	3	0	0	0	63	1	15	0	0	23.7118446309609	0.1	3.7	5.3	9.9	70	11	0	0	122	44
A-0007	188	195	0	3	0	0	0	63	1	15	0	0	23.7118446309609	0.07	3.5	4.5	10.2	84	9.6	0	0	100	44
A-0007	195	195	0	3	0	0	0	63	1	15	0	0	23.7118446309609	0.07	3.5	4.5	10.2	84	9.6	0	0	100	44
A-0007	195	202	0	3	0	0	0	63	1	15	0	0	23.7118446309609	0.07	3.5	4.5	10.2	84	9.6	0	0	100	44
A-0007	202	209	0	3	0	0	0	63	1	15	0	0	23.7118446309609	0.07	3.5	4.5	10.2	84	9.6	0	0	100	44
A-0007	209	212	0	3	0	0	0	63	1	15	0	0	23.7118446309609	0.07	3.5	4.5	10.2	84	9.6	0	0	100	44
A-0007	212	219	0	3	0	0	0	63	1	15	0	0	23.7118446309609	0.07	3.5	4.5	10.2	84	9.6	0	0	100	44
A-0007	219	226	0	3	0	0	0	63	1	15	0	0	23.7118446309609	0.07	3.5	4.5	10.2	84	9.6	0	0	100	44
A-0007	226	233	0	3	0	0	0	63	1	15	0	0	23.7118446309609	0.07	3.5	4.5	10.2	84	9.6	0	0	100	44
A-0007	233	242	0	3	0	0	0	63	1	15	0	0	23.7118446309609	0.07	3.5	4.5	10.2	84	9.6	0	0	100	44
A-0007	242	249	0	3	0	0	0	63	1	15	0	0	23.7118446309609	0.07	3.5	4.5	10.2	84	9.6	0	0	100	44
A-0007	249	256	0	3	0	0	0	63	1	15	0	0	23.7118446309609	0.07	3.5	4.5	10.2	84	9.6	0	0	100	44
A-0007	256	263	0	3	0	0	0	63	1	15	0	0	23.7118446309609	0.07	3.5	4.5	10.2	84	9.6	0	0	100	44
A-0007	263	273	0	3	0	0	0	63	1	15	0	0	23.7118446309609	0.07	3.5	4.5	10.2	84	9.6	0	0	100	44
A-0007	273	280	0	3	0	0	0	63	1	15	0	0	23.7118446309609	0.07	3.5	4.5	10.2	84	9.6	0	0	100	44
A-0007	280	287	0	3	0	0	0	63	1	15	0	0	23.7118446309609	0.07	3.5	4.5	10.2	84	9.6	0	0	100	44
A-0007	287	294	0	3	0	0	0	63	1	15	0	0	23.7118446309609	0.07	3.5	4.5	10.2	84	9.6	0	0	100	44
A-0007	294	301	0	3	0	0	0	63	1	15	0	0	23.7118446309609	0.07	3.5	4.5	10.2	84	9.6	0	0	100	44
A-0007	301	303	0	3	0	0	0	63	1	15	0	0	23.7118446309609	0.07	3.5	4.5	10.2	84	9.6	0	0	100	44
A-0007	303	310	0	3	0	0	0	63	1	15	0	0	23.7118446309609	0.07	3.5	4.5	10.2	84	9.6	0	0	100	44
A-0007	310	317	0	3	0	0	0	63	1	15	0	0	23.7118446309609	0.07	3.5	4.5	10.2	84	9.6	0	0	100	44
A-0007	317	324	0	3	0	0	0	63	1	15	0	0	23.7118446309609	0.07	3.5	4.5	10.2	84	9.6	0	0	100	44
A-0007	324	334	0	3	0	0	0	63	1	15	0	0	23.7118446309609	0.07	3.5	4.5	10.2	84	9.6	0	0	100	44
A-0007	334	341	0	3	0	0	0	63	1	15	0	0	23.7118446309609	0.07	3.5	4.5	10.2	84	9.6	0	0	100	44
A-0007	341	348	0	3	0	0	0	63	1	15	0	0	23.7118446309609	0.07	3.5	4.5	10.2	84	9.6	0	0	100	44
A-0007	348	355	0	3	0	0	0	63	1	15	0	0	23.7118446309609	0.07	3.5	4.5	10.2	84	9.6	0	0	100	44
A-0007	355	362	0	3	0	0	0	63	1	15	0	0	23.7118446309609	0.07	3.5	4.5	10.2	84	9.6	0	0	100	44
A-0007	362	365	0	3	0	0	0	63	1	15	0	0	23.7118446309609	0.07	3.5	4.5	10.2	84	9.6	0	0	100	44
A-0007	365	372	0	3	0	0	0	63	1	15	0	0	23.7118446309609	0.07	3.5	4.5	10.2	84	9.6	0	0	100	44
A-0007	372	379	0	3	0	0	0	63	1	15	0	0	23.7118446309609	0.12	3.5	4	9.9	124	12.8	0	0	120	51
A-0007	379	386	0	3	0	0	0	63	1	15	0	0	23.7118446309609	0.12	3.5	4	9.9	124	12.8	0	0	120	51
A-0007	386	395	0	3	0	0	0	63	1	15	0	0	23.7118446309609	0.12	3.5	4	9.9	124	12.8	0	0	120	51
A-0007	395	402	0	3	0	0	0	63	1	15	0	0	23.7118446309609	0.12	3.5	4	9.9	124	12.8	0	0	120	51
A-0007	402	409	0	3	0	0	0	63	1	15	0	0	23.7118446309609	0.12	3.5	4	9.9	124	12.8	0	0	120	51
A-0007	409	416	0	3	0	0	0	63	1	15	0	0	23.7118446309609	0.12	3.5	4	9.9	124	12.8	0	0	120	51
A-0007	416	426	0	3	0	0	0	63	1	15	0	0	23.7118446309609	0.12	3.5	4	9.9	124	12.8	0	0	120	51
A-0007	426	433	0	3	0	0	0	63	1	15	0	0	23.7118446309609	0.12	3.5	4	9.9	124	12.8	0	0	120	51
A-0007	433	440	0	3	0	0	0	63	1	15	0	0	23.7118446309609	0.12	3.5	4	9.9	124	12.8	0	0	120	51
A-0007	440	447	0	3	0	0	0	63	1	15	0	0	23.7118446309609	0.12	3.5	4	9.9	124	12.8	0	0	120	51
A-0007	447	454	0	3	0	0	0	63	1	15	0	0	23.7118446309609	0.12	3.5	4	9.9	124	12.8	0	0	120	51
A-0007	454	456	0	3	0	0	0	63	1	15	0	0	23.7118446309609	0.12	3.5	4	9.9	124	12.8	0	0	120	51
A-0007	456	463	0	3	0	0	0	63	1	15	0	0	23.7118446309609	0.12	3.5	4	9.9	124	12.8	0	0	120	51
A-0007	463	470	0	3	0	0	0	63	1	15	0	0	23.7118446309609	0.12	3.5	4	9.9	124	12.8	0	0	120	51
A-0007	470	477	0	3	0	0	0	63	1	15	0	0	23.7118446309609	0.12	3.5	4	9.9	124	12.8	0	0	120	51
A-0007	477	487	0	3	0	0	0	63	1	15	0	0	23.7118446309609	0.12	3.5	4	9.9	124	12.8	0	0	120	51
A-0007	487	494	0	3	0	0	0	63	1	15	0	0	23.7118446309609	0.12	3.5	4	9.9	124	12.8	0	0	120	51
A-0007	494	501	0	3	0	0	0	63	1	15	0	0	23.7118446309609	0.12	3.5	4	9.9	124	12.8	0	0	120	51
A-0007	501	508	0	3	0	0	0	63	1	15	0	0	23.7118446309609	0.12	3.5	4	9.9	124	12.8	0	0	120	51
A-0007	508	518	0	3	0	0	0	63	1	15	0	0	23.7118446309609	0.12	3.5	4	9.9	124	12.8	0	0	120	51
A-0007	518	525	0	3	0	0	0	63	1	15	0	0	23.7118446309609	0.12	3.5	4	9.9	124	12.8	0	0	120	51
A-0007	525	532	0	3	0	0	0	63	1	15	0	0	23.7118446309609	0.12	3.5	4	9.9	124	12.8	0	0	120	51
A-0007	532	539	0	3	0	0	0	63	1	15	0	0	23.7118446309609	0.12	3.5	4	9.9	124	12.8	0	0	120	51
A-0007	539	546	0	3	0	0	0	63	1	15	0	0	23.7118446309609	0.12	3.5	4	9.9	124	12.8	0	0	120	51
A-0007	546	553	0	3	0	0	0	63	1	15	0	0	23.7118446309609	0.12	3.5	4	9.9	124	12.8	0	0	120	51
A-0007	553	560	0	3	0	0	0	63	1	15	0	0	23.9000338740638	0.08	3.4	4.3	9.7	219	11.4	0	0	94	49
A-0007	560	567	0	3	0	0	0	63	1	15	0	0	23.9000338740638	0.08	3.4	4.3	9.7	219	11.4	0	0	94	49
A-0007	567	574	0	3	0	0	0	63	1	15	0	0	23.9000338740638	0.08	3.4	4.3	9.7	219	11.4	0	0	94	49
A-0007	574	577	0	3	0	0	0	63	1	15	0	0	23.9000338740638	0.08	3.4	4.3	9.7	219	11.4	0	0	94	49
A-0007	577	584	0	3	0	0	0	63	1	15	0	0	23.9000338740638	0.08	3.4	4.3	9.7	219	11.4	0	0	94	49
A-0007	584	591	0	3	0	0	0	63	1	15	0	0	23.9000338740638	0.08	3.4	4.3	9.7	219	11.4	0	0	94	49
A-0007	591	598	0	3	0	0	0	63	1	15	0	0	23.9000338740638	0.08	3.4	4.3	9.7	219	11.4	0	0	94	49
A-0007	598	607	0	3	0	0	0	63	1	15	0	0	23.9000338740638	0.08	3.4	4.3	9.7	219	11.4	0	0	94	49
A-0007	607	614	0	3	0	0	0	63	1	15	0	0	23.9000338740638	0.08	3.4	4.3	9.7	219	11.4	0	0	94	49
A-0007	614	621	0	3	0	0	0	63	1	15	0	0	23.9000338740638	0.08	3.4	4.3	9.7	219	11.4	0	0	94	49
A-0007	621	628	0	3	0	0	0	63	1	15	0	0	23.9000338740638	0.08	3.4	4.3	9.7	219	11.4	0	0	94	49
A-0007	628	638	0	3	0	0	0	63	1	15	0	0	23.9000338740638	0.08	3.4	4.3	9.7	219	11.4	0	0	94	49
A-0007	638	645	0	3	0	0	0	63	1	15	0	0	23.9000338740638	0.08	3.4	4.3	9.7	219	11.4	0	0	94	49
A-0007	645	652	0	3	0	0	0	63	1	15	0	0	23.9000338740638	0.08	3.4	4.3	9.7	219	11.4	0	0	94	49
A-0007	652	659	0	3	0	0	0	63	1	15	0	0	23.9000338740638	0.08	3.4	4.3	9.7	219	11.4	0	0	94	49
A-0007	659	668	0	3	0	0	0	63	1	15	0	0	23.9000338740638	0.08	3.4	4.3	9.7	219	11.4	0	0	94	49
A-0007	668	675	0	3	0	0	0	63	1	15	0	0	23.9000338740638	0.08	3.4	4.3	9.7	219	11.4	0	0	94	49
A-0007	675	682	0	3	0	0	0	63	1	15	0	0	23.9000338740638	0.08	3.4	4.3	9.7	219	11.4	0	0	94	49
A-0007	682	689	0	3	0	0	0	63	1	15	0	0	23.9000338740638	0.08	3.4	4.3	9.7	219	11.4	0	0	94	49
A-0007	689	699	0	3	0	0	0	63	1	15	0	0	23.9000338740638	0.08	3.4	4.3	9.7	219	11.4	0	0	94	49
A-0007	699	706	0	3	0	0	0	63	1	15	0	0	23.9000338740638	0.08	3.4	4.3	9.7	219	11.4	0	0	94	49
A-0007	706	713	0	3	0	0	0	63	1	15	0	0	23.9000338740638	0.08	3.4	4.3	9.7	219	11.4	0	0	94	49
A-0007	713	720	0	3	0	0	0	63	1	15	0	0	23.9000338740638	0.08	3.4	4.3	9.7	219	11.4	0	0	94	49
A-0007	720	727	0	3	0	0	0	63	1	15	0	0	23.9000338740638	0.08	3.4	4.3	9.7	219	11.4	0	0	94	49
A-0007	727	730	0	3	0	0	0	63	1	15	0	0	23.9000338740638	0.08	3.4	4.3	9.7	219	11.4	0	0	94	49
A-0007	730	737	0	3	0	0	0	63	1	15	0	0	23.9000338740638	0.08	3.4	4.3	9.7	219	11.4	0	0	94	49
A-0007	737	744	0	3	0	0	0	63	1	15	0	0	24.4646016033723	0.28	3.3	4.3	9.9	146	10.9	0	0	106	49
A-0007	744	751	0	3	0	0	0	63	1	15	0	0	24.4646016033723	0.28	3.3	4.3	9.9	146	10.9	0	0	106	49
A-0007	751	758	0	3	0	0	0	63	1	15	0	0	24.4646016033723	0.28	3.3	4.3	9.9	146	10.9	0	0	106	49
A-0007	758	760	0	3	0	0	0	63	1	15	0	0	24.4646016033723	0.28	3.3	4.3	9.9	146	10.9	0	0	106	49
A-0007	760	767	0	3	0	0	0	63	1	15	0	0	24.4646016033723	0.28	3.3	4.3	9.9	146	10.9	0	0	106	49
A-0007	767	774	0	3	0	0	0	63	1	15	0	0	24.4646016033723	0.28	3.3	4.3	9.9	146	10.9	0	0	106	49
A-0007	774	781	0	3	0	0	0	63	1	15	0	0	24.4646016033723	0.28	3.3	4.3	9.9	146	10.9	0	0	106	49
A-0007	781	788	0	3	0	0	0	63	1	15	0	0	24.4646016033723	0.28	3.3	4.3	9.9	146	10.9	0	0	106	49
A-0007	788	791	0	3	0	0	0	63	1	15	0	0	24.4646016033723	0.28	3.3	4.3	9.9	146	10.9	0	0	106	49
A-0007	791	798	0	3	0	0	0	63	1	15	0	0	24.4646016033723	0.28	3.3	4.3	9.9	146	10.9	0	0	106	49
A-0007	798	805	0	3	0	0	0	63	1	15	0	0	24.4646016033723	0.28	3.3	4.3	9.9	146	10.9	0	0	106	49
A-0007	805	812	0	3	0	0	0	63	1	15	0	0	24.4646016033723	0.28	3.3	4.3	9.9	146	10.9	0	0	106	49
A-0007	812	819	0	3	0	0	0	63	1	15	0	0	24.4646016033723	0.28	3.3	4.3	9.9	146	10.9	0	0	106	49
A-0007	819	819	0	3	0	0	0	63	1	15	0	0	24.4646016033723	0.28	3.3	4.3	9.9	146	10.9	0	0	106	49
A-0007	819	821	0	3	0	0	0	63	1	15	0	0	24.4646016033723	0.28	3.3	4.3	9.9	146	10.9	0	0	106	49
A-0007	821	828	0	3	0	0	0	63	1	15	0	0	24.4646016033723	0.28	3.3	4.3	9.9	146	10.9	0	0	106	49
A-0007	828	835	0	3	0	0	0	63	1	15	0	0	24.4646016033723	0.28	3.3	4.3	9.9	146	10.9	0	0	106	49
A-0007	835	842	0	3	0	0	0	63	1	15	0	0	24.4646016033723	0.28	3.3	4.3	9.9	146	10.9	0	0	106	49
A-0007	842	849	0	3	0	0	0	63	1	15	0	0	24.4646016033723	0.28	3.3	4.3	9.9	146	10.9	0	0	106	49
A-0007	849	852	0	3	0	0	0	63	1	15	0	0	24.4646016033723	0.28	3.3	4.3	9.9	146	10.9	0	0	106	49
A-0007	852	859	0	3	0	0	0	63	1	15	0	0	24.4646016033723	0.28	3.3	4.3	9.9	146	10.9	0	0	106	49
A-0007	859	866	0	3	0	0	0	63	1	15	0	0	24.4646016033723	0.28	3.3	4.3	9.9	146	10.9	0	0	106	49
A-0007	866	873	0	3	0	0	0	63	1	15	0	0	24.4646016033723	0.28	3.3	4.3	9.9	146	10.9	0	0	106	49
A-0007	873	880	0	3	0	0	0	63	1	15	0	0	24.4646016033723	0.28	3.3	4.3	9.9	146	10.9	0	0	106	49
A-0007	880	883	0	3	0	0	0	63	1	15	0	0	24.4646016033723	0.28	3.3	4.3	9.9	146	10.9	0	0	106	49
A-0007	883	890	0	3	0	0	0	63	1	15	0	0	24.4646016033723	0.28	3.3	4.3	9.9	146	10.9	0	0	106	49
A-0007	890	897	0	3	0	0	0	63	1	15	0	0	24.4646016033723	0.28	3.3	4.3	9.9	146	10.9	0	0	106	49
A-0007	897	904	0	3	0	0	0	63	1	15	0	0	24.4646016033723	0.28	3.3	4.3	9.9	146	10.9	0	0	106	49
A-0007	904	911	0	3	0	0	0	63	1	15	0	0	24.4646016033723	0.28	3.3	4.3	9.9	146	10.9	0	0	106	49
A-0007	911	918	0	3	0	0	0	63	1	15	0	0	24.4646016033723	0.28	3.3	4.3	9.9	146	10.9	0	0	106	49
A-0007	918	925	0	3	0	0	0	63	1	15	0	0	24.4646016033723	0.3	3.6	6.1	9.1	223	10.6	0	1	130	40
A-0007	925	932	0	3	0	0	0	63	1	15	0	0	24.4646016033723	0.3	3.6	6.1	9.1	223	10.6	0	1	130	40
A-0007	932	942	0	3	0	0	0	63	1	15	0	0	24.4646016033723	0.3	3.6	6.1	9.1	223	10.6	0	1	130	40
A-0007	942	949	0	3	0	0	0	63	1	15	0	0	24.4646016033723	0.3	3.6	6.1	9.1	223	10.6	0	1	130	40
A-0007	949	956	0	3	0	0	0	63	1	15	0	0	24.4646016033723	0.3	3.6	6.1	9.1	223	10.6	0	1	130	40
A-0007	956	963	0	3	0	0	0	63	1	15	0	0	24.4646016033723	0.3	3.6	6.1	9.1	223	10.6	0	1	130	40
A-0007	963	972	0	3	0	0	0	63	1	15	0	0	24.4646016033723	0.3	3.6	6.1	9.1	223	10.6	0	1	130	40
A-0007	972	979	0	3	0	0	0	63	1	15	0	0	24.4646016033723	0.3	3.6	6.1	9.1	223	10.6	0	1	130	40
A-0007	979	986	0	3	0	0	0	63	1	15	0	0	24.4646016033723	0.3	3.6	6.1	9.1	223	10.6	0	1	130	40
A-0007	986	993	0	3	0	0	0	63	1	15	0	0	24.4646016033723	0.3	3.6	6.1	9.1	223	10.6	0	1	130	40
A-0007	993	1000	0	3	0	0	0	63	1	15	0	0	24.4646016033723	0.3	3.6	6.1	9.1	223	10.6	0	1	130	40
A-0007	1000	1003	0	3	0	0	0	63	1	15	0	0	24.4646016033723	0.3	3.6	6.1	9.1	223	10.6	0	1	130	40
A-0007	1003	1010	0	3	0	0	0	63	1	15	0	0	24.4646016033723	0.3	3.6	6.1	9.1	223	10.6	0	1	130	40
A-0007	1010	1017	0	3	0	0	0	63	1	15	0	0	24.4646016033723	0.3	3.6	6.1	9.1	223	10.6	0	1	130	40
A-0007	1017	1024	0	3	0	0	0	63	1	15	0	0	24.4646016033723	0.3	3.6	6.1	9.1	223	10.6	0	1	130	40
A-0007	1024	1033	0	3	0	0	0	63	1	15	0	0	24.4646016033723	0.3	3.6	6.1	9.1	223	10.6	0	1	130	40
A-0007	1033	1040	0	3	0	0	0	63	1	15	0	0	24.4646016033723	0.3	3.6	6.1	9.1	223	10.6	0	1	130	40
A-0007	1040	1047	0	3	0	0	0	63	1	15	0	0	24.4646016033723	0.3	3.6	6.1	9.1	223	10.6	0	1	130	40
A-0007	1047	1054	0	3	0	0	0	63	1	15	0	0	24.4646016033723	0.3	3.6	6.1	9.1	223	10.6	0	1	130	40
A-0007	1054	1064	0	3	0	0	0	63	1	15	0	0	24.4646016033723	0.3	3.6	6.1	9.1	223	10.6	0	1	130	40
A-0007	1064	1071	0	3	0	0	0	63	1	15	0	0	24.4646016033723	0.3	3.6	6.1	9.1	223	10.6	0	1	130	40
A-0007	1071	1078	0	3	0	0	0	63	1	15	0	0	24.4646016033723	0.3	3.6	6.1	9.1	223	10.6	0	1	130	40
A-0007	1078	1085	0	3	0	0	0	63	1	15	0	0	24.4646016033723	0.3	3.6	6.1	9.1	223	10.6	0	1	130	40
A-0007	1085	1092	0	3	0	0	0	63	1	15	0	0	24.4646016033723	0.3	3.6	6.1	9.1	223	10.6	0	1	130	40
A-0007	1092	1095	0	3	0	0	0	63	1	15	0	0	24.4646016033723	0.3	3.6	6.1	9.1	223	10.6	0	1	130	40
A-0007	1095	1102	0	3	0	0	0	63	1	15	0	0	24.4646016033723	0.3	3.6	6.1	9.1	223	10.6	0	1	130	40
A-0007	1102	1109	0	3	0	0	0	63	1	15	0	0	24.4646016033723	0.43	3.4	4.4	9.5	189	10.5	0	1	144	38
A-0007	1109	1116	0	3	0	0	0	63	1	15	0	0	24.4646016033723	0.43	3.4	4.4	9.5	189	10.5	0	1	144	38
A-0007	1116	1125	0	3	0	0	0	63	1	15	0	0	24.4646016033723	0.43	3.4	4.4	9.5	189	10.5	0	1	144	38
A-0007	1125	1132	0	3	0	0	0	63	1	15	0	0	24.4646016033723	0.43	3.4	4.4	9.5	189	10.5	0	1	144	38
A-0007	1132	1139	0	3	0	0	0	63	1	15	0	0	24.4646016033723	0.43	3.4	4.4	9.5	189	10.5	0	1	144	38
A-0007	1139	1146	0	3	0	0	0	63	1	15	0	0	24.4646016033723	0.43	3.4	4.4	9.5	189	10.5	0	1	144	38
A-0007	1146	1153	0	3	0	0	0	63	1	15	0	0	24.4646016033723	0.43	3.4	4.4	9.5	189	10.5	0	1	144	38
A-0007	1153	1156	0	3	0	0	0	63	1	15	0	0	24.4646016033723	0.43	3.4	4.4	9.5	189	10.5	0	1	144	38
A-0007	1156	1163	0	3	0	0	0	63	1	15	0	0	24.4646016033723	0.43	3.4	4.4	9.5	189	10.5	0	1	144	38
A-0007	1163	1170	0	3	0	0	0	63	1	15	0	0	24.4646016033723	0.43	3.4	4.4	9.5	189	10.5	0	1	144	38
A-0007	1170	1177	0	3	0	0	0	63	1	15	0	0	24.4646016033723	0.43	3.4	4.4	9.5	189	10.5	0	1	144	38
A-0007	1177	1186	0	3	0	0	0	63	1	15	0	0	24.4646016033723	0.43	3.4	4.4	9.5	189	10.5	0	1	144	38
A-0007	1186	1193	0	3	0	0	0	63	1	15	0	0	24.4646016033723	0.43	3.4	4.4	9.5	189	10.5	0	1	144	38
A-0007	1193	1200	0	3	0	0	0	63	1	15	0	0	24.4646016033723	0.43	3.4	4.4	9.5	189	10.5	0	1	144	38
A-0007	1200	1207	0	3	0	0	0	63	1	15	0	0	24.4646016033723	0.43	3.4	4.4	9.5	189	10.5	0	1	144	38
A-0007	1207	1217	0	3	0	0	0	63	1	15	0	0	24.4646016033723	0.43	3.4	4.4	9.5	189	10.5	0	1	144	38
A-0007	1217	1224	0	3	0	0	0	63	1	15	0	0	24.4646016033723	0.43	3.4	4.4	9.5	189	10.5	0	1	144	38
A-0007	1224	1231	0	3	0	0	0	63	1	15	0	0	24.4646016033723	0.43	3.4	4.4	9.5	189	10.5	0	1	144	38
A-0007	1231	1238	0	3	0	0	0	63	1	15	0	0	24.4646016033723	0.43	3.4	4.4	9.5	189	10.5	0	1	144	38
A-0007	1238	1245	0	3	0	0	0	63	1	15	0	0	24.4646016033723	0.43	3.4	4.4	9.5	189	10.5	0	1	144	38
A-0007	1245	1248	0	3	0	0	0	63	1	15	0	0	24.4646016033723	0.43	3.4	4.4	9.5	189	10.5	0	1	144	38
A-0007	1248	1255	0	3	0	0	0	63	1	15	0	0	24.4646016033723	0.43	3.4	4.4	9.5	189	10.5	0	1	144	38
A-0007	1255	1262	0	3	0	0	0	63	1	15	0	0	24.4646016033723	0.43	3.4	4.4	9.5	189	10.5	0	1	144	38
A-0007	1262	1269	0	3	0	0	0	63	1	15	0	0	24.4646016033723	0.43	3.4	4.4	9.5	189	10.5	0	1	144	38
A-0007	1269	1277	0	3	0	0	0	63	1	15	0	0	24.4646016033723	0.43	3.4	4.4	9.5	189	10.5	0	1	144	38
A-0007	1277	1284	0	3	0	0	0	63	1	15	0	0	24.4646016033723	0.43	3.4	4.4	9.5	189	10.5	0	1	144	38
A-0007	1284	1291	0	3	0	0	0	63	1	15	0	0	22.9590876585494	0.11	3.7	6.4	10.2	172	10.4	1	0	142	43
A-0007	1291	1298	0	3	0	0	0	63	1	15	0	0	22.9590876585494	0.11	3.7	6.4	10.2	172	10.4	1	0	142	43
A-0007	1298	1308	0	3	0	0	0	63	1	15	0	0	22.9590876585494	0.11	3.7	6.4	10.2	172	10.4	1	0	142	43
A-0007	1308	1315	0	3	0	0	0	63	1	15	0	0	22.9590876585494	0.11	3.7	6.4	10.2	172	10.4	1	0	142	43
A-0007	1315	1322	0	3	0	0	0	63	1	15	0	0	22.9590876585494	0.11	3.7	6.4	10.2	172	10.4	1	0	142	43
A-0007	1322	1329	0	3	0	0	0	63	1	15	0	0	22.9590876585494	0.11	3.7	6.4	10.2	172	10.4	1	0	142	43
A-0007	1329	1336	0	3	0	0	0	63	1	15	0	0	22.9590876585494	0.11	3.7	6.4	10.2	172	10.4	1	0	142	43
A-0007	1336	1338	0	3	0	0	0	63	1	15	0	0	22.9590876585494	0.11	3.7	6.4	10.2	172	10.4	1	0	142	43
A-0007	1338	1345	0	3	0	0	0	63	1	15	0	0	22.9590876585494	0.11	3.7	6.4	10.2	172	10.4	1	0	142	43
A-0007	1345	1352	0	3	0	0	0	63	1	15	0	0	22.9590876585494	0.11	3.7	6.4	10.2	172	10.4	1	0	142	43
A-0007	1352	1359	0	3	0	0	0	63	1	15	0	0	22.9590876585494	0.11	3.7	6.4	10.2	172	10.4	1	0	142	43
A-0007	1359	1369	0	3	0	0	0	63	1	15	0	0	22.9590876585494	0.11	3.7	6.4	10.2	172	10.4	1	0	142	43
A-0007	1369	1376	0	3	0	0	0	63	1	15	0	0	22.9590876585494	0.11	3.7	6.4	10.2	172	10.4	1	0	142	43
A-0007	1376	1383	0	3	0	0	0	63	1	15	0	0	22.9590876585494	0.11	3.7	6.4	10.2	172	10.4	1	0	142	43
A-0007	1383	1390	0	3	0	0	0	63	1	15	0	0	22.9590876585494	0.11	3.7	6.4	10.2	172	10.4	1	0	142	43
A-0007	1390	1399	0	3	0	0	0	63	1	15	0	0	22.9590876585494	0.11	3.7	6.4	10.2	172	10.4	1	0	142	43
A-0007	1399	1406	0	3	0	0	0	63	1	15	0	0	22.9590876585494	0.11	3.7	6.4	10.2	172	10.4	1	0	142	43
A-0007	1406	1413	0	3	0	0	0	63	1	15	0	0	22.9590876585494	0.11	3.7	6.4	10.2	172	10.4	1	0	142	43
A-0007	1413	1420	0	3	0	0	0	63	1	15	0	0	22.9590876585494	0.11	3.7	6.4	10.2	172	10.4	1	0	142	43
A-0007	1420	1427	0	3	0	0	0	63	1	15	0	0	22.9590876585494	0.11	3.7	6.4	10.2	172	10.4	1	0	142	43
A-0007	1427	1430	0	3	0	0	0	63	1	15	0	0	22.9590876585494	0.11	3.7	6.4	10.2	172	10.4	1	0	142	43
A-0007	1430	1437	0	3	0	0	0	63	1	15	0	0	22.9590876585494	0.11	3.7	6.4	10.2	172	10.4	1	0	142	43
A-0007	1437	1444	0	3	0	0	0	63	1	15	0	0	22.9590876585494	0.11	3.7	6.4	10.2	172	10.4	1	0	142	43
A-0007	1444	1451	0	3	0	0	0	63	1	15	0	0	22.9590876585494	0.11	3.7	6.4	10.2	172	10.4	1	0	142	43
A-0008	0	7	0	2.5	0	0	0	70	0	16	NA	0	NA	NA	NA	NA	NA	NA	NA	NA	NA	NA	NA
A-0008	7	14	0	2.5	0	0	0	70	0	16	0	0	22.4272715622197	0.47	3.2	4.1	9.9	50	11.5	0	1	134	24
A-0008	14	21	0	2.5	0	0	0	70	0	16	0	0	22.4272715622197	0.47	3.2	4.1	9.9	50	11.5	0	1	134	24
A-0008	21	28	0	2.5	0	0	0	70	0	16	0	0	22.4272715622197	0.47	3.2	4.1	9.9	50	11.5	0	1	134	24
A-0008	28	30	0	2.5	0	0	0	70	0	16	0	0	22.4272715622197	0.47	3.2	4.1	9.9	50	11.5	0	1	134	24
A-0008	30	37	0	2.5	0	0	0	70	0	16	0	0	22.4272715622197	0.47	3.2	4.1	9.9	50	11.5	0	1	134	24
A-0008	37	44	0	2.5	0	0	0	70	0	16	0	0	22.4272715622197	0.47	3.2	4.1	9.9	50	11.5	0	1	134	24
A-0008	44	51	0	2.5	0	0	0	70	0	16	0	0	22.4272715622197	0.47	3.2	4.1	9.9	50	11.5	0	1	134	24
A-0008	51	61	0	2.5	0	0	0	70	0	16	0	0	22.4272715622197	0.47	3.2	4.1	9.9	50	11.5	0	1	134	24
A-0008	61	68	0	2.5	0	0	0	70	0	16	0	0	22.4272715622197	0.47	3.2	4.1	9.9	50	11.5	0	1	134	24
A-0008	68	75	0	2.5	0	0	0	70	0	16	0	0	22.4272715622197	0.47	3.2	4.1	9.9	50	11.5	0	1	134	24
A-0008	75	82	0	2.5	0	0	0	70	0	16	0	0	22.4272715622197	0.47	3.2	4.1	9.9	50	11.5	0	1	134	24
A-0008	82	91	0	2.5	0	0	0	70	0	16	0	0	22.4272715622197	0.47	3.2	4.1	9.9	50	11.5	0	1	134	24
A-0008	91	98	0	2.5	0	0	0	70	0	16	0	0	22.4272715622197	0.47	3.2	4.1	9.9	50	11.5	0	1	134	24
A-0008	98	105	0	2.5	0	0	0	70	0	16	0	0	22.4272715622197	0.75	3.3	5	9.7	82	11.2	0	1	106	30
A-0008	105	112	0	2.5	0	0	0	70	0	16	0	0	22.4272715622197	0.75	3.3	5	9.7	82	11.2	0	1	106	30
A-0008	112	119	0	2.5	0	0	0	70	0	16	0	0	22.4272715622197	0.75	3.3	5	9.7	82	11.2	0	1	106	30
A-0008	119	122	0	2.5	0	0	0	70	0	16	0	0	22.4272715622197	0.75	3.3	5	9.7	82	11.2	0	1	106	30
A-0008	122	129	0	2.5	0	0	0	70	0	16	0	0	22.4272715622197	0.75	3.3	5	9.7	82	11.2	0	1	106	30
A-0008	129	136	0	2.5	0	0	0	70	0	16	0	0	22.4272715622197	0.75	3.3	5	9.7	82	11.2	0	1	106	30
A-0008	136	143	0	2.5	0	0	0	70	0	16	0	0	22.4272715622197	0.75	3.3	5	9.7	82	11.2	0	1	106	30
A-0008	143	153	0	2.5	0	0	0	70	0	16	0	0	22.4272715622197	0.75	3.3	5	9.7	82	11.2	0	1	106	30
A-0008	153	160	0	2.5	0	0	0	70	0	16	0	0	22.4272715622197	0.75	3.3	5	9.7	82	11.2	0	1	106	30
A-0008	160	167	0	2.5	0	0	0	70	0	16	0	0	22.4272715622197	0.75	3.3	5	9.7	82	11.2	0	1	106	30
A-0008	167	174	0	2.5	0	0	0	70	0	16	0	0	22.4272715622197	0.75	3.3	5	9.7	82	11.2	0	1	106	30
A-0008	174	181	0	2.5	0	0	0	70	0	16	0	0	22.4272715622197	0.75	3.3	5	9.7	82	11.2	0	1	106	30
A-0008	181	188	0	2.5	0	0	0	70	0	16	0	0	22.4272715622197	0.75	3.3	5	9.7	82	11.2	0	1	106	30
A-0008	188	195	0	2.5	0	0	0	70	0	16	0	0	22.2136784997223	0.54	3.5	4.8	10.2	56	12	0	0	122	29
A-0008	195	202	0	2.5	0	0	0	70	0	16	0	0	22.2136784997223	0.54	3.5	4.8	10.2	56	12	0	0	122	29
A-0008	202	209	0	2.5	0	0	0	70	0	16	0	0	22.2136784997223	0.54	3.5	4.8	10.2	56	12	0	0	122	29
A-0008	209	212	0	2.5	0	0	0	70	0	16	0	0	22.2136784997223	0.54	3.5	4.8	10.2	56	12	0	0	122	29
A-0008	212	219	0	2.5	0	0	0	70	0	16	0	0	22.2136784997223	0.54	3.5	4.8	10.2	56	12	0	0	122	29
A-0008	219	226	0	2.5	0	0	0	70	0	16	0	0	22.2136784997223	0.54	3.5	4.8	10.2	56	12	0	0	122	29
A-0008	226	233	0	2.5	0	0	0	70	0	16	0	0	22.2136784997223	0.54	3.5	4.8	10.2	56	12	0	0	122	29
A-0008	233	242	0	2.5	0	0	0	70	0	16	0	0	22.2136784997223	0.54	3.5	4.8	10.2	56	12	0	0	122	29
A-0008	242	249	0	2.5	0	0	0	70	0	16	0	0	22.2136784997223	0.54	3.5	4.8	10.2	56	12	0	0	122	29
A-0008	249	256	0	2.5	0	0	0	70	0	16	0	0	22.2136784997223	0.54	3.5	4.8	10.2	56	12	0	0	122	29
A-0008	256	263	0	2.5	0	0	0	70	0	16	0	0	22.2136784997223	0.54	3.5	4.8	10.2	56	12	0	0	122	29
A-0008	263	273	0	2.5	0	0	0	70	0	16	0	0	22.2136784997223	0.54	3.5	4.8	10.2	56	12	0	0	122	29
A-0008	273	280	0	2.5	0	0	0	70	0	16	0	0	22.2136784997223	0.54	3.5	4.8	10.2	56	12	0	0	122	29
A-0008	280	287	0	2.5	0	0	0	70	0	16	0	0	22.2136784997223	0.54	3.5	4.8	10.2	56	12	0	0	122	29
A-0008	287	294	0	2.5	0	0	0	70	0	16	0	0	22.2136784997223	0.54	3.5	4.8	10.2	56	12	0	0	122	29
A-0008	294	301	0	2.5	0	0	0	70	0	16	0	0	22.2136784997223	0.54	3.5	4.8	10.2	56	12	0	0	122	29
A-0008	301	303	0	2.5	0	0	0	70	0	16	0	0	22.2136784997223	0.54	3.5	4.8	10.2	56	12	0	0	122	29
A-0008	303	310	0	2.5	0	0	0	70	0	16	0	0	22.2136784997223	0.54	3.5	4.8	10.2	56	12	0	0	122	29
A-0008	310	317	0	2.5	0	0	0	70	0	16	0	0	22.2136784997223	0.54	3.5	4.8	10.2	56	12	0	0	122	29
A-0008	317	324	0	2.5	0	0	0	70	0	16	0	0	22.2136784997223	0.54	3.5	4.8	10.2	56	12	0	0	122	29
A-0008	324	334	0	2.5	0	0	0	70	0	16	0	0	22.2136784997223	0.54	3.5	4.8	10.2	56	12	0	0	122	29
A-0008	334	341	0	2.5	0	0	0	70	0	16	0	0	22.2136784997223	0.54	3.5	4.8	10.2	56	12	0	0	122	29
A-0008	341	348	0	2.5	0	0	0	70	0	16	0	0	22.2136784997223	0.54	3.5	4.8	10.2	56	12	0	0	122	29
A-0008	348	355	0	2.5	0	0	0	70	0	16	0	0	22.2136784997223	0.54	3.5	4.8	10.2	56	12	0	0	122	29
A-0008	355	362	0	2.5	0	0	0	70	0	16	0	0	22.2136784997223	0.54	3.5	4.8	10.2	56	12	0	0	122	29
A-0008	362	365	0	2.5	0	0	0	70	0	16	0	0	22.2136784997223	0.54	3.5	4.8	10.2	56	12	0	0	122	29
A-0008	365	372	0	2.5	0	0	0	70	0	16	0	0	22.2136784997223	0.54	3.5	4.8	10.2	56	12	0	0	122	29
A-0008	372	379	0	2.5	0	0	0	70	0	16	0	0	22.4272715622197	0.32	3.5	7.2	8.6	143	11.2	0	0	130	44
A-0008	379	386	0	2.5	0	0	0	70	0	16	0	0	22.4272715622197	0.32	3.5	7.2	8.6	143	11.2	0	0	130	44
A-0008	386	395	0	2.5	0	0	0	70	0	16	0	0	22.4272715622197	0.32	3.5	7.2	8.6	143	11.2	0	0	130	44
A-0008	395	402	0	2.5	0	0	0	70	0	16	0	0	22.4272715622197	0.32	3.5	7.2	8.6	143	11.2	0	0	130	44
A-0008	402	409	0	2.5	0	0	0	70	0	16	0	0	22.4272715622197	0.32	3.5	7.2	8.6	143	11.2	0	0	130	44
A-0008	409	416	0	2.5	0	0	0	70	0	16	0	0	22.4272715622197	0.32	3.5	7.2	8.6	143	11.2	0	0	130	44
A-0008	416	426	0	2.5	0	0	0	70	0	16	0	0	22.4272715622197	0.32	3.5	7.2	8.6	143	11.2	0	0	130	44
A-0008	426	433	0	2.5	0	0	0	70	0	16	0	0	22.4272715622197	0.32	3.5	7.2	8.6	143	11.2	0	0	130	44
A-0008	433	440	0	2.5	0	0	0	70	0	16	0	0	22.4272715622197	0.32	3.5	7.2	8.6	143	11.2	0	0	130	44
A-0008	440	447	0	2.5	0	0	0	70	0	16	0	0	22.4272715622197	0.32	3.5	7.2	8.6	143	11.2	0	0	130	44
A-0008	447	454	0	2.5	0	0	0	70	0	16	0	0	22.4272715622197	0.32	3.5	7.2	8.6	143	11.2	0	0	130	44
A-0008	454	456	0	2.5	0	0	0	70	0	16	0	0	22.4272715622197	0.32	3.5	7.2	8.6	143	11.2	0	0	130	44
A-0008	456	463	0	2.5	0	0	0	70	0	16	0	0	22.4272715622197	0.32	3.5	7.2	8.6	143	11.2	0	0	130	44
A-0008	463	470	0	2.5	0	0	0	70	0	16	0	0	22.4272715622197	0.32	3.5	7.2	8.6	143	11.2	0	0	130	44
A-0008	470	477	0	2.5	0	0	0	70	0	16	0	0	22.4272715622197	0.32	3.5	7.2	8.6	143	11.2	0	0	130	44
A-0008	477	487	0	2.5	0	0	0	70	0	16	0	0	22.4272715622197	0.32	3.5	7.2	8.6	143	11.2	0	0	130	44
A-0008	487	494	0	2.5	0	0	0	70	0	16	0	0	22.4272715622197	0.32	3.5	7.2	8.6	143	11.2	0	0	130	44
A-0008	494	501	0	2.5	0	0	0	70	0	16	0	0	22.4272715622197	0.32	3.5	7.2	8.6	143	11.2	0	0	130	44
A-0008	501	508	0	2.5	0	0	0	70	0	16	0	0	22.4272715622197	0.32	3.5	7.2	8.6	143	11.2	0	0	130	44
A-0008	508	518	0	2.5	0	0	0	70	0	16	0	0	22.4272715622197	0.32	3.5	7.2	8.6	143	11.2	0	0	130	44
A-0008	518	525	0	2.5	0	0	0	70	0	16	0	0	22.4272715622197	0.32	3.5	7.2	8.6	143	11.2	0	0	130	44
A-0008	525	532	0	2.5	0	0	0	70	0	16	0	0	22.4272715622197	0.32	3.5	7.2	8.6	143	11.2	0	0	130	44
A-0008	532	539	0	2.5	0	0	0	70	0	16	0	0	22.4272715622197	0.32	3.5	7.2	8.6	143	11.2	0	0	130	44
A-0008	539	546	0	2.5	0	0	0	70	0	16	0	0	22.4272715622197	0.32	3.5	7.2	8.6	143	11.2	0	0	130	44
A-0008	546	553	0	2.5	0	0	0	70	0	16	0	0	22.4272715622197	0.32	3.5	7.2	8.6	143	11.2	0	0	130	44
A-0008	553	560	0	2.5	0	0	0	70	0	16	0	0	22.000085437225	0.43	3.3	5.8	9.4	109	10.1	0	1	140	26
A-0008	560	567	0	2.5	0	0	0	70	0	16	0	0	22.000085437225	0.43	3.3	5.8	9.4	109	10.1	0	1	140	26
A-0008	567	574	0	2.5	0	0	0	70	0	16	0	0	22.000085437225	0.43	3.3	5.8	9.4	109	10.1	0	1	140	26
A-0008	574	577	0	2.5	0	0	0	70	0	16	0	0	22.000085437225	0.43	3.3	5.8	9.4	109	10.1	0	1	140	26
A-0008	577	584	0	2.5	0	0	0	70	0	16	0	0	22.000085437225	0.43	3.3	5.8	9.4	109	10.1	0	1	140	26
A-0008	584	591	0	2.5	0	0	0	70	0	16	0	0	22.000085437225	0.43	3.3	5.8	9.4	109	10.1	0	1	140	26
A-0008	591	598	0	2.5	0	0	0	70	0	16	0	0	22.000085437225	0.43	3.3	5.8	9.4	109	10.1	0	1	140	26
A-0008	598	607	0	2.5	0	0	0	70	0	16	0	0	22.000085437225	0.43	3.3	5.8	9.4	109	10.1	0	1	140	26
A-0008	607	614	0	2.5	0	0	0	70	0	16	0	0	22.000085437225	0.43	3.3	5.8	9.4	109	10.1	0	1	140	26
A-0008	614	621	0	2.5	0	0	0	70	0	16	0	0	22.000085437225	0.43	3.3	5.8	9.4	109	10.1	0	1	140	26
A-0008	621	628	0	2.5	0	0	0	70	0	16	0	0	22.000085437225	0.43	3.3	5.8	9.4	109	10.1	0	1	140	26
A-0008	628	638	0	2.5	0	0	0	70	0	16	0	0	22.000085437225	0.43	3.3	5.8	9.4	109	10.1	0	1	140	26
A-0008	638	645	0	2.5	0	0	0	70	0	16	0	0	22.000085437225	0.43	3.3	5.8	9.4	109	10.1	0	1	140	26
A-0008	645	652	0	2.5	0	0	0	70	0	16	0	0	22.000085437225	0.43	3.3	5.8	9.4	109	10.1	0	1	140	26
A-0008	652	659	0	2.5	0	0	0	70	0	16	0	0	22.000085437225	0.43	3.3	5.8	9.4	109	10.1	0	1	140	26
A-0008	659	668	0	2.5	0	0	0	70	0	16	0	0	22.000085437225	0.43	3.3	5.8	9.4	109	10.1	0	1	140	26
A-0008	668	675	0	2.5	0	0	0	70	0	16	0	0	22.000085437225	0.43	3.3	5.8	9.4	109	10.1	0	1	140	26
A-0008	675	682	0	2.5	0	0	0	70	0	16	0	0	22.000085437225	0.43	3.3	5.8	9.4	109	10.1	0	1	140	26
A-0008	682	689	0	2.5	0	0	0	70	0	16	0	0	22.000085437225	0.43	3.3	5.8	9.4	109	10.1	0	1	140	26
A-0008	689	699	0	2.5	0	0	0	70	0	16	0	0	22.000085437225	0.43	3.3	5.8	9.4	109	10.1	0	1	140	26
A-0008	699	706	0	2.5	0	0	0	70	0	16	0	0	22.000085437225	0.43	3.3	5.8	9.4	109	10.1	0	1	140	26
A-0008	706	713	0	2.5	0	0	0	70	0	16	0	0	22.000085437225	0.43	3.3	5.8	9.4	109	10.1	0	1	140	26
A-0008	713	720	0	2.5	0	0	0	70	0	16	0	0	22.000085437225	0.43	3.3	5.8	9.4	109	10.1	0	1	140	26
A-0008	720	727	0	2.5	0	0	0	70	0	16	0	0	22.000085437225	0.43	3.3	5.8	9.4	109	10.1	0	1	140	26
A-0008	727	730	0	2.5	0	0	0	70	0	16	0	0	22.000085437225	0.43	3.3	5.8	9.4	109	10.1	0	1	140	26
A-0008	730	737	0	2.5	0	0	0	70	0	16	0	0	22.000085437225	0.43	3.3	5.8	9.4	109	10.1	0	1	140	26
A-0008	737	744	0	2.5	0	0	0	70	0	16	0	0	21.7864923747277	0.3	3.3	4.4	9.5	118	9.6	0	1	120	27
A-0008	744	751	0	2.5	0	0	0	70	0	16	0	0	21.7864923747277	0.3	3.3	4.4	9.5	118	9.6	0	1	120	27
A-0008	751	760	0	2.5	0	0	0	70	0	16	0	0	21.7864923747277	0.3	3.3	4.4	9.5	118	9.6	0	1	120	27
A-0008	760	767	0	2.5	0	0	0	70	0	16	0	0	21.7864923747277	0.3	3.3	4.4	9.5	118	9.6	0	1	120	27
A-0008	767	774	0	2.5	0	0	0	70	0	16	0	0	21.7864923747277	0.3	3.3	4.4	9.5	118	9.6	0	1	120	27
A-0008	774	781	0	2.5	0	0	0	70	0	16	0	0	21.7864923747277	0.3	3.3	4.4	9.5	118	9.6	0	1	120	27
A-0008	781	791	0	2.5	0	0	0	70	0	16	0	0	21.7864923747277	0.3	3.3	4.4	9.5	118	9.6	0	1	120	27
A-0008	791	798	0	2.5	0	0	0	70	0	16	0	0	21.7864923747277	0.3	3.3	4.4	9.5	118	9.6	0	1	120	27
A-0008	798	805	0	2.5	0	0	0	70	0	16	0	0	21.7864923747277	0.3	3.3	4.4	9.5	118	9.6	0	1	120	27
A-0008	805	812	0	2.5	0	0	0	70	0	16	0	0	21.7864923747277	0.3	3.3	4.4	9.5	118	9.6	0	1	120	27
A-0008	812	819	0	2.5	0	0	0	70	0	16	0	0	21.7864923747277	0.3	3.3	4.4	9.5	118	9.6	0	1	120	27
A-0008	819	821	0	2.5	0	0	0	70	0	16	0	0	21.7864923747277	0.3	3.3	4.4	9.5	118	9.6	0	1	120	27
A-0008	821	828	0	2.5	0	0	0	70	0	16	0	0	21.7864923747277	0.3	3.3	4.4	9.5	118	9.6	0	1	120	27
A-0008	828	835	0	2.5	0	0	0	70	0	16	0	0	21.7864923747277	0.3	3.3	4.4	9.5	118	9.6	0	1	120	27
A-0008	835	842	0	2.5	0	0	0	70	0	16	0	0	21.7864923747277	0.3	3.3	4.4	9.5	118	9.6	0	1	120	27
A-0008	842	852	0	2.5	0	0	0	70	0	16	0	0	21.7864923747277	0.3	3.3	4.4	9.5	118	9.6	0	1	120	27
A-0008	852	859	0	2.5	0	0	0	70	0	16	0	0	21.7864923747277	0.3	3.3	4.4	9.5	118	9.6	0	1	120	27
A-0008	859	866	0	2.5	0	0	0	70	0	16	0	0	21.7864923747277	0.3	3.3	4.4	9.5	118	9.6	0	1	120	27
A-0008	866	873	0	2.5	0	0	0	70	0	16	0	0	21.7864923747277	0.3	3.3	4.4	9.5	118	9.6	0	1	120	27
A-0008	873	880	0	2.5	0	0	0	70	0	16	0	0	21.7864923747277	0.3	3.3	4.4	9.5	118	9.6	0	1	120	27
A-0008	880	883	0	2.5	0	0	0	70	0	16	0	0	21.7864923747277	0.3	3.3	4.4	9.5	118	9.6	0	1	120	27
A-0008	883	890	0	2.5	0	0	0	70	0	16	0	0	21.7864923747277	0.3	3.3	4.4	9.5	118	9.6	0	1	120	27
A-0008	890	897	0	2.5	0	0	0	70	0	16	0	0	21.7864923747277	0.3	3.3	4.4	9.5	118	9.6	0	1	120	27
A-0008	897	904	0	2.5	0	0	0	70	0	16	0	0	21.7864923747277	0.3	3.3	4.4	9.5	118	9.6	0	1	120	27
A-0008	904	911	0	2.5	0	0	0	70	0	16	0	0	21.7864923747277	0.3	3.3	4.4	9.5	118	9.6	0	1	120	27
A-0008	911	918	0	2.5	0	0	0	70	0	16	0	0	21.7864923747277	0.3	3.3	4.4	9.5	118	9.6	0	1	120	27
A-0008	918	925	0	2.5	0	0	0	70	0	16	0	0	22.000085437225	0.42	3.7	5.7	9.7	123	10.4	0	1	120	29
A-0008	925	932	0	2.5	0	0	0	70	0	16	0	0	22.000085437225	0.42	3.7	5.7	9.7	123	10.4	0	1	120	29
A-0008	932	942	0	2.5	0	0	0	70	0	16	0	0	22.000085437225	0.42	3.7	5.7	9.7	123	10.4	0	1	120	29
A-0008	942	949	0	2.5	0	0	0	70	0	16	0	0	22.000085437225	0.42	3.7	5.7	9.7	123	10.4	0	1	120	29
A-0008	949	956	0	2.5	0	0	0	70	0	16	0	0	22.000085437225	0.42	3.7	5.7	9.7	123	10.4	0	1	120	29
A-0008	956	963	0	2.5	0	0	0	70	0	16	0	0	22.000085437225	0.42	3.7	5.7	9.7	123	10.4	0	1	120	29
A-0008	963	972	0	2.5	0	0	0	70	0	16	0	0	22.000085437225	0.42	3.7	5.7	9.7	123	10.4	0	1	120	29
A-0008	972	979	0	2.5	0	0	0	70	0	16	0	0	22.000085437225	0.42	3.7	5.7	9.7	123	10.4	0	1	120	29
A-0008	979	986	0	2.5	0	0	0	70	0	16	0	0	22.000085437225	0.42	3.7	5.7	9.7	123	10.4	0	1	120	29
A-0008	986	993	0	2.5	0	0	0	70	0	16	0	0	22.000085437225	0.42	3.7	5.7	9.7	123	10.4	0	1	120	29
A-0008	993	1000	0	2.5	0	0	0	70	0	16	0	0	22.000085437225	0.42	3.7	5.7	9.7	123	10.4	0	1	120	29
A-0008	1000	1003	0	2.5	0	0	0	70	0	16	0	0	22.000085437225	0.42	3.7	5.7	9.7	123	10.4	0	1	120	29
A-0008	1003	1010	0	2.5	0	0	0	70	0	16	0	0	22.000085437225	0.42	3.7	5.7	9.7	123	10.4	0	1	120	29
A-0008	1010	1017	0	2.5	0	0	0	70	0	16	0	0	22.000085437225	0.42	3.7	5.7	9.7	123	10.4	0	1	120	29
A-0008	1017	1024	0	2.5	0	0	0	70	0	16	0	0	22.000085437225	0.42	3.7	5.7	9.7	123	10.4	0	1	120	29
A-0008	1024	1033	0	2.5	0	0	0	70	0	16	0	0	22.000085437225	0.42	3.7	5.7	9.7	123	10.4	0	1	120	29
A-0008	1033	1040	0	2.5	0	0	0	70	0	16	0	0	22.000085437225	0.42	3.7	5.7	9.7	123	10.4	0	1	120	29
A-0008	1040	1047	0	2.5	0	0	0	70	0	16	0	0	22.000085437225	0.42	3.7	5.7	9.7	123	10.4	0	1	120	29
A-0008	1047	1054	0	2.5	0	0	0	70	0	16	0	0	22.000085437225	0.42	3.7	5.7	9.7	123	10.4	0	1	120	29
A-0008	1054	1064	0	2.5	0	0	0	70	0	16	0	0	22.000085437225	0.42	3.7	5.7	9.7	123	10.4	0	1	120	29
A-0008	1064	1071	0	2.5	0	0	0	70	0	16	0	0	22.000085437225	0.42	3.7	5.7	9.7	123	10.4	0	1	120	29
A-0008	1071	1078	0	2.5	0	0	0	70	0	16	0	0	22.000085437225	0.42	3.7	5.7	9.7	123	10.4	0	1	120	29
A-0008	1078	1085	0	2.5	0	0	0	70	0	16	0	0	22.000085437225	0.42	3.7	5.7	9.7	123	10.4	0	1	120	29
A-0008	1085	1092	0	2.5	0	0	0	70	0	16	0	0	22.000085437225	0.42	3.7	5.7	9.7	123	10.4	0	1	120	29
A-0008	1092	1095	0	2.5	0	0	0	70	0	16	0	0	22.000085437225	0.42	3.7	5.7	9.7	123	10.4	0	1	120	29
A-0008	1095	1102	0	2.5	0	0	0	70	0	16	0	0	22.000085437225	0.42	3.7	5.7	9.7	123	10.4	0	1	120	29
A-0008	1102	1109	0	2.5	0	0	0	70	0	16	0	0	22.000085437225	0.59	2.9	4.9	9.9	90	10.9	0	1	118	22
A-0008	1109	1116	0	2.5	0	0	0	70	0	16	0	0	22.000085437225	0.59	2.9	4.9	9.9	90	10.9	0	1	118	22
A-0008	1116	1125	0	2.5	0	0	0	70	0	16	0	0	22.000085437225	0.59	2.9	4.9	9.9	90	10.9	0	1	118	22
A-0008	1125	1132	0	2.5	0	0	0	70	0	16	0	0	22.000085437225	0.59	2.9	4.9	9.9	90	10.9	0	1	118	22
A-0008	1132	1139	0	2.5	0	0	0	70	0	16	0	0	22.000085437225	0.59	2.9	4.9	9.9	90	10.9	0	1	118	22
A-0008	1139	1146	0	2.5	0	0	0	70	0	16	0	0	22.000085437225	0.59	2.9	4.9	9.9	90	10.9	0	1	118	22
A-0008	1146	1153	0	2.5	0	0	0	70	0	16	0	0	22.000085437225	0.59	2.9	4.9	9.9	90	10.9	0	1	118	22
A-0008	1153	1156	0	2.5	0	0	0	70	0	16	0	0	22.000085437225	0.59	2.9	4.9	9.9	90	10.9	0	1	118	22
A-0008	1156	1163	0	2.5	0	0	0	70	0	16	0	0	22.000085437225	0.59	2.9	4.9	9.9	90	10.9	0	1	118	22
A-0008	1163	1170	0	2.5	0	0	0	70	0	16	0	0	22.000085437225	0.59	2.9	4.9	9.9	90	10.9	0	1	118	22
A-0008	1170	1177	0	2.5	0	0	0	70	0	16	0	0	22.000085437225	0.59	2.9	4.9	9.9	90	10.9	0	1	118	22
A-0008	1177	1186	0	2.5	0	0	0	70	0	16	0	0	22.000085437225	0.59	2.9	4.9	9.9	90	10.9	0	1	118	22
A-0008	1186	1193	0	2.5	0	0	0	70	0	16	0	0	22.000085437225	0.59	2.9	4.9	9.9	90	10.9	0	1	118	22
A-0008	1193	1200	0	2.5	0	0	0	70	0	16	0	0	22.000085437225	0.59	2.9	4.9	9.9	90	10.9	0	1	118	22
A-0008	1200	1207	0	2.5	0	0	0	70	0	16	0	0	22.000085437225	0.59	2.9	4.9	9.9	90	10.9	0	1	118	22
A-0008	1207	1217	0	2.5	0	0	0	70	0	16	0	0	22.000085437225	0.59	2.9	4.9	9.9	90	10.9	0	1	118	22
A-0008	1217	1224	0	2.5	0	0	0	70	0	16	0	0	22.000085437225	0.59	2.9	4.9	9.9	90	10.9	0	1	118	22
A-0008	1224	1231	0	2.5	0	0	0	70	0	16	0	0	22.000085437225	0.59	2.9	4.9	9.9	90	10.9	0	1	118	22
A-0008	1231	1238	0	2.5	0	0	0	70	0	16	0	0	22.000085437225	0.59	2.9	4.9	9.9	90	10.9	0	1	118	22
A-0008	1238	1245	0	2.5	0	0	0	70	0	16	0	0	22.000085437225	0.59	2.9	4.9	9.9	90	10.9	0	1	118	22
A-0008	1245	1248	0	2.5	0	0	0	70	0	16	0	0	22.000085437225	0.59	2.9	4.9	9.9	90	10.9	0	1	118	22
A-0008	1248	1255	0	2.5	0	0	0	70	0	16	0	0	22.000085437225	0.59	2.9	4.9	9.9	90	10.9	0	1	118	22
A-0008	1255	1262	0	2.5	0	0	0	70	0	16	0	0	22.000085437225	0.59	2.9	4.9	9.9	90	10.9	0	1	118	22
A-0008	1262	1269	0	2.5	0	0	0	70	0	16	0	0	22.000085437225	0.59	2.9	4.9	9.9	90	10.9	0	1	118	22
A-0008	1269	1277	0	2.5	0	0	0	70	0	16	0	0	22.000085437225	0.59	2.9	4.9	9.9	90	10.9	0	1	118	22
A-0008	1277	1284	0	2.5	0	0	0	70	0	16	0	0	22.000085437225	0.59	2.9	4.9	9.9	90	10.9	0	1	118	22
A-0008	1284	1291	0	2.5	0	0	0	70	0	16	1	0	22.000085437225	0.94	3	4.5	9.9	101	11.5	0	1	120	25
A-0008	1291	1298	0	2.5	0	0	0	70	0	16	1	0	22.000085437225	0.94	3	4.5	9.9	101	11.5	0	1	120	25
A-0008	1298	1308	0	2.5	0	0	0	70	0	16	1	0	22.000085437225	0.94	3	4.5	9.9	101	11.5	0	1	120	25
A-0008	1308	1315	0	2.5	0	0	0	70	0	16	1	0	22.000085437225	0.94	3	4.5	9.9	101	11.5	0	1	120	25
A-0008	1315	1322	0	2.5	0	0	0	70	0	16	1	0	22.000085437225	0.94	3	4.5	9.9	101	11.5	0	1	120	25
A-0008	1322	1329	0	2.5	0	0	0	70	0	16	1	0	22.000085437225	0.94	3	4.5	9.9	101	11.5	0	1	120	25
A-0008	1329	1336	0	2.5	0	0	0	70	0	16	1	0	22.000085437225	0.94	3	4.5	9.9	101	11.5	0	1	120	25
A-0008	1336	1338	0	2.5	0	0	0	70	0	16	1	0	22.000085437225	0.94	3	4.5	9.9	101	11.5	0	1	120	25
A-0008	1338	1345	0	2.5	0	0	0	70	0	16	1	0	22.000085437225	0.94	3	4.5	9.9	101	11.5	0	1	120	25
A-0008	1345	1352	0	2.5	0	0	0	70	0	16	1	0	22.000085437225	0.94	3	4.5	9.9	101	11.5	0	1	120	25
A-0008	1352	1359	0	2.5	0	0	0	70	0	16	1	0	22.000085437225	0.94	3	4.5	9.9	101	11.5	0	1	120	25
A-0008	1359	1369	0	2.5	0	0	0	70	0	16	1	0	22.000085437225	0.94	3	4.5	9.9	101	11.5	0	1	120	25
A-0008	1369	1376	0	2.5	0	0	0	70	0	16	1	0	22.000085437225	0.94	3	4.5	9.9	101	11.5	0	1	120	25
A-0008	1376	1383	0	2.5	0	0	0	70	0	16	1	0	22.000085437225	0.94	3	4.5	9.9	101	11.5	0	1	120	25
A-0008	1383	1390	0	2.5	0	0	0	70	0	16	1	0	22.000085437225	0.94	3	4.5	9.9	101	11.5	0	1	120	25
A-0008	1390	1399	0	2.5	0	0	0	70	0	16	1	0	22.000085437225	0.94	3	4.5	9.9	101	11.5	0	1	120	25
A-0008	1399	1406	0	2.5	0	0	0	70	0	16	1	0	22.000085437225	0.94	3	4.5	9.9	101	11.5	0	1	120	25
A-0008	1406	1413	0	2.5	0	0	0	70	0	16	1	0	22.000085437225	0.94	3	4.5	9.9	101	11.5	0	1	120	25
A-0008	1413	1420	0	2.5	0	0	0	70	0	16	1	0	22.000085437225	0.94	3	4.5	9.9	101	11.5	0	1	120	25
A-0008	1420	1427	0	2.5	0	0	0	70	0	16	1	0	22.000085437225	0.94	3	4.5	9.9	101	11.5	0	1	120	25
A-0008	1427	1430	0	2.5	0	0	0	70	0	16	1	0	22.000085437225	0.94	3	4.5	9.9	101	11.5	0	1	120	25
A-0008	1430	1437	0	2.5	0	0	0	70	0	16	1	0	22.000085437225	0.94	3	4.5	9.9	101	11.5	0	1	120	25
A-0008	1437	1444	0	2.5	0	0	0	70	0	16	1	0	22.000085437225	0.94	3	4.5	9.9	101	11.5	0	1	120	25
A-0008	1444	1451	0	2.5	0	0	0	70	0	16	1	0	22.000085437225	0.94	3	4.5	9.9	101	11.5	0	1	120	25
A-0009	0	7	0	3	0	0	0	55	1	19	NA	0	NA	NA	NA	NA	NA	NA	NA	NA	NA	NA	NA
A-0009	7	14	0	3	0	0	0	55	1	19	0	0	21.9671201814059	0.07	3.6	5.2	9.6	67	11.8	0	0	102	25
A-0009	14	21	0	3	0	0	0	55	1	19	0	0	21.9671201814059	0.07	3.6	5.2	9.6	67	11.8	0	0	102	25
A-0009	21	28	0	3	0	0	0	55	1	19	0	0	21.9671201814059	0.07	3.6	5.2	9.6	67	11.8	0	0	102	25
A-0009	28	30	0	3	0	0	0	55	1	19	0	0	21.9671201814059	0.07	3.6	5.2	9.6	67	11.8	0	0	102	25
A-0009	30	37	0	3	0	0	0	55	1	19	0	0	21.9671201814059	0.07	3.6	5.2	9.6	67	11.8	0	0	102	25
A-0009	37	44	0	3	0	0	0	55	1	19	0	0	21.9671201814059	0.07	3.6	5.2	9.6	67	11.8	0	0	102	25
A-0009	44	51	0	3	0	0	0	55	1	19	0	0	21.9671201814059	0.07	3.6	5.2	9.6	67	11.8	0	0	102	25
A-0009	51	61	0	3	0	0	0	55	1	19	0	0	21.9671201814059	0.07	3.6	5.2	9.6	67	11.8	0	0	102	25
A-0009	61	68	0	3	0	0	0	55	1	19	0	0	21.9671201814059	0.07	3.6	5.2	9.6	67	11.8	0	0	102	25
A-0009	68	75	0	3	0	0	0	55	1	19	0	0	21.9671201814059	0.07	3.6	5.2	9.6	67	11.8	0	0	102	25
A-0009	75	82	0	3	0	0	0	55	1	19	0	0	21.9671201814059	0.07	3.6	5.2	9.6	67	11.8	0	0	102	25
A-0009	82	91	0	3	0	0	0	55	1	19	0	0	21.9671201814059	0.07	3.6	5.2	9.6	67	11.8	0	0	102	25
A-0009	91	98	0	3	0	0	0	55	1	19	0	0	21.9671201814059	0.07	3.6	5.2	9.6	67	11.8	0	0	102	25
A-0009	98	105	0	3	0	0	0	55	1	19	0	0	21.9671201814059	0.12	3.7	5.3	9.1	51	11.4	0	0	94	28
A-0009	105	112	0	3	0	0	0	55	1	19	0	0	21.9671201814059	0.12	3.7	5.3	9.1	51	11.4	0	0	94	28
A-0009	112	119	0	3	0	0	0	55	1	19	0	0	21.9671201814059	0.12	3.7	5.3	9.1	51	11.4	0	0	94	28
A-0009	119	122	0	3	0	0	0	55	1	19	0	0	21.9671201814059	0.12	3.7	5.3	9.1	51	11.4	0	0	94	28
A-0009	122	129	0	3	0	0	0	55	1	19	0	0	21.9671201814059	0.12	3.7	5.3	9.1	51	11.4	0	0	94	28
A-0009	129	136	0	3	0	0	0	55	1	19	0	0	21.9671201814059	0.12	3.7	5.3	9.1	51	11.4	0	0	94	28
A-0009	136	143	0	3	0	0	0	55	1	19	0	0	21.9671201814059	0.12	3.7	5.3	9.1	51	11.4	0	0	94	28
A-0009	143	153	0	3	0	0	0	55	1	19	0	0	21.9671201814059	0.12	3.7	5.3	9.1	51	11.4	0	0	94	28
A-0009	153	160	0	3	0	0	0	55	1	19	0	0	21.9671201814059	0.12	3.7	5.3	9.1	51	11.4	0	0	94	28
A-0009	160	167	0	3	0	0	0	55	1	19	0	0	21.9671201814059	0.12	3.7	5.3	9.1	51	11.4	0	0	94	28
A-0009	167	174	0	3	0	0	0	55	1	19	0	0	21.9671201814059	0.12	3.7	5.3	9.1	51	11.4	0	0	94	28
A-0009	174	181	0	3	0	0	0	55	1	19	0	0	21.9671201814059	0.12	3.7	5.3	9.1	51	11.4	0	0	94	28
A-0009	181	188	0	3	0	0	0	55	1	19	0	0	21.9671201814059	0.12	3.7	5.3	9.1	51	11.4	0	0	94	28
A-0009	188	195	0	3	0	0	0	55	1	19	0	0	21.9671201814059	0.12	3.7	5.7	9.1	148	10	0	0	110	35
A-0009	195	202	0	3	0	0	0	55	1	19	0	0	21.9671201814059	0.12	3.7	5.7	9.1	148	10	0	0	110	35
A-0009	202	209	0	3	0	0	0	55	1	19	0	0	21.9671201814059	0.12	3.7	5.7	9.1	148	10	0	0	110	35
A-0009	209	212	0	3	0	0	0	55	1	19	0	0	21.9671201814059	0.12	3.7	5.7	9.1	148	10	0	0	110	35
A-0009	212	219	0	3	0	0	0	55	1	19	0	0	21.9671201814059	0.12	3.7	5.7	9.1	148	10	0	0	110	35
A-0009	219	226	0	3	0	0	0	55	1	19	0	0	21.9671201814059	0.12	3.7	5.7	9.1	148	10	0	0	110	35
A-0009	226	233	0	3	0	0	0	55	1	19	0	0	21.9671201814059	0.12	3.7	5.7	9.1	148	10	0	0	110	35
A-0009	233	242	0	3	0	0	0	55	1	19	0	0	21.9671201814059	0.12	3.7	5.7	9.1	148	10	0	0	110	35
A-0009	242	249	0	3	0	0	0	55	1	19	0	0	21.9671201814059	0.12	3.7	5.7	9.1	148	10	0	0	110	35
A-0009	249	256	0	3	0	0	0	55	1	19	0	0	21.9671201814059	0.12	3.7	5.7	9.1	148	10	0	0	110	35
A-0009	256	263	0	3	0	0	0	55	1	19	0	0	21.9671201814059	0.12	3.7	5.7	9.1	148	10	0	0	110	35
A-0009	263	273	0	3	0	0	0	55	1	19	0	0	21.9671201814059	0.12	3.7	5.7	9.1	148	10	0	0	110	35
A-0009	273	280	0	3	0	0	0	55	1	19	0	0	21.9671201814059	0.12	3.7	5.7	9.1	148	10	0	0	110	35
A-0009	280	287	0	3	0	0	0	55	1	19	0	0	21.9671201814059	0.12	3.7	5.7	9.1	148	10	0	0	110	35
A-0009	287	294	0	3	0	0	0	55	1	19	0	0	21.9671201814059	0.12	3.7	5.7	9.1	148	10	0	0	110	35
A-0009	294	301	0	3	0	0	0	55	1	19	0	0	21.9671201814059	0.12	3.7	5.7	9.1	148	10	0	0	110	35
A-0009	301	303	0	3	0	0	0	55	1	19	0	0	21.9671201814059	0.12	3.7	5.7	9.1	148	10	0	0	110	35
A-0009	303	310	0	3	0	0	0	55	1	19	0	0	21.9671201814059	0.12	3.7	5.7	9.1	148	10	0	0	110	35
A-0009	310	317	0	3	0	0	0	55	1	19	0	0	21.9671201814059	0.12	3.7	5.7	9.1	148	10	0	0	110	35
A-0009	317	324	0	3	0	0	0	55	1	19	0	0	21.9671201814059	0.12	3.7	5.7	9.1	148	10	0	0	110	35
A-0009	324	334	0	3	0	0	0	55	1	19	0	0	21.9671201814059	0.12	3.7	5.7	9.1	148	10	0	0	110	35
A-0009	334	341	0	3	0	0	0	55	1	19	0	0	21.9671201814059	0.12	3.7	5.7	9.1	148	10	0	0	110	35
A-0009	341	348	0	3	0	0	0	55	1	19	0	0	21.9671201814059	0.12	3.7	5.7	9.1	148	10	0	0	110	35
A-0009	348	355	0	3	0	0	0	55	1	19	0	0	21.9671201814059	0.12	3.7	5.7	9.1	148	10	0	0	110	35
A-0009	355	362	0	3	0	0	0	55	1	19	0	0	21.9671201814059	0.12	3.7	5.7	9.1	148	10	0	0	110	35
A-0009	362	365	0	3	0	0	0	55	1	19	0	0	21.9671201814059	0.12	3.7	5.7	9.1	148	10	0	0	110	35
A-0009	365	372	0	3	0	0	0	55	1	19	0	0	21.9671201814059	0.12	3.7	5.7	9.1	148	10	0	0	110	35
A-0009	372	379	0	3	0	0	0	55	1	19	0	0	21.9671201814059	0.2	3.5	3.8	10	61	11.6	0	0	102	33
A-0009	379	386	0	3	0	0	0	55	1	19	0	0	21.9671201814059	0.2	3.5	3.8	10	61	11.6	0	0	102	33
A-0009	386	395	0	3	0	0	0	55	1	19	0	0	21.9671201814059	0.2	3.5	3.8	10	61	11.6	0	0	102	33
A-0009	395	402	0	3	0	0	0	55	1	19	0	0	21.9671201814059	0.2	3.5	3.8	10	61	11.6	0	0	102	33
A-0009	402	409	0	3	0	0	0	55	1	19	0	0	21.9671201814059	0.2	3.5	3.8	10	61	11.6	0	0	102	33
A-0009	409	416	0	3	0	0	0	55	1	19	0	0	21.9671201814059	0.2	3.5	3.8	10	61	11.6	0	0	102	33
A-0009	416	426	0	3	0	0	0	55	1	19	0	0	21.9671201814059	0.2	3.5	3.8	10	61	11.6	0	0	102	33
A-0009	426	433	0	3	0	0	0	55	1	19	0	0	21.9671201814059	0.2	3.5	3.8	10	61	11.6	0	0	102	33
A-0009	433	440	0	3	0	0	0	55	1	19	0	0	21.9671201814059	0.2	3.5	3.8	10	61	11.6	0	0	102	33
A-0009	440	447	0	3	0	0	0	55	1	19	0	0	21.9671201814059	0.2	3.5	3.8	10	61	11.6	0	0	102	33
A-0009	447	454	0	3	0	0	0	55	1	19	0	0	21.9671201814059	0.2	3.5	3.8	10	61	11.6	0	0	102	33
A-0009	454	456	0	3	0	0	0	55	1	19	0	0	21.9671201814059	0.2	3.5	3.8	10	61	11.6	0	0	102	33
A-0009	456	463	0	3	0	0	0	55	1	19	0	0	21.9671201814059	0.2	3.5	3.8	10	61	11.6	0	0	102	33
A-0009	463	470	0	3	0	0	0	55	1	19	0	0	21.9671201814059	0.2	3.5	3.8	10	61	11.6	0	0	102	33
A-0009	470	477	0	3	0	0	0	55	1	19	0	0	21.9671201814059	0.2	3.5	3.8	10	61	11.6	0	0	102	33
A-0009	477	487	0	3	0	0	0	55	1	19	0	0	21.9671201814059	0.2	3.5	3.8	10	61	11.6	0	0	102	33
A-0009	487	494	0	3	0	0	0	55	1	19	0	0	21.9671201814059	0.2	3.5	3.8	10	61	11.6	0	0	102	33
A-0009	494	501	0	3	0	0	0	55	1	19	0	0	21.9671201814059	0.2	3.5	3.8	10	61	11.6	0	0	102	33
A-0009	501	508	0	3	0	0	0	55	1	19	0	0	21.9671201814059	0.2	3.5	3.8	10	61	11.6	0	0	102	33
A-0009	508	518	0	3	0	0	0	55	1	19	0	0	21.9671201814059	0.2	3.5	3.8	10	61	11.6	0	0	102	33
A-0009	518	525	0	3	0	0	0	55	1	19	0	0	21.9671201814059	0.2	3.5	3.8	10	61	11.6	0	0	102	33
A-0009	525	532	0	3	0	0	0	55	1	19	0	0	21.9671201814059	0.2	3.5	3.8	10	61	11.6	0	0	102	33
A-0009	532	539	0	3	0	0	0	55	1	19	0	0	21.9671201814059	0.2	3.5	3.8	10	61	11.6	0	0	102	33
A-0009	539	546	0	3	0	0	0	55	1	19	0	0	21.9671201814059	0.2	3.5	3.8	10	61	11.6	0	0	102	33
A-0009	546	553	0	3	0	0	0	55	1	19	0	0	21.9671201814059	0.2	3.5	3.8	10	61	11.6	0	0	102	33
A-0009	553	560	0	3	0	0	0	55	1	19	0	0	21.9671201814059	0.27	3.6	4.5	9.4	88	10.3	0	0	108	36
A-0009	560	567	0	3	0	0	0	55	1	19	0	0	21.9671201814059	0.27	3.6	4.5	9.4	88	10.3	0	0	108	36
A-0009	567	574	0	3	0	0	0	55	1	19	0	0	21.9671201814059	0.27	3.6	4.5	9.4	88	10.3	0	0	108	36
A-0009	574	577	0	3	0	0	0	55	1	19	0	0	21.9671201814059	0.27	3.6	4.5	9.4	88	10.3	0	0	108	36
A-0009	577	584	0	3	0	0	0	55	1	19	0	0	21.9671201814059	0.27	3.6	4.5	9.4	88	10.3	0	0	108	36
A-0009	584	591	0	3	0	0	0	55	1	19	0	0	21.9671201814059	0.27	3.6	4.5	9.4	88	10.3	0	0	108	36
A-0009	591	598	0	3	0	0	0	55	1	19	0	0	21.9671201814059	0.27	3.6	4.5	9.4	88	10.3	0	0	108	36
A-0009	598	607	0	3	0	0	0	55	1	19	0	0	21.9671201814059	0.27	3.6	4.5	9.4	88	10.3	0	0	108	36
A-0009	607	614	0	3	0	0	0	55	1	19	0	0	21.9671201814059	0.27	3.6	4.5	9.4	88	10.3	0	0	108	36
A-0009	614	621	0	3	0	0	0	55	1	19	0	0	21.9671201814059	0.27	3.6	4.5	9.4	88	10.3	0	0	108	36
A-0009	621	628	0	3	0	0	0	55	1	19	0	0	21.9671201814059	0.27	3.6	4.5	9.4	88	10.3	0	0	108	36
A-0009	628	638	0	3	0	0	0	55	1	19	0	0	21.9671201814059	0.27	3.6	4.5	9.4	88	10.3	0	0	108	36
A-0009	638	645	0	3	0	0	0	55	1	19	0	0	21.9671201814059	0.27	3.6	4.5	9.4	88	10.3	0	0	108	36
A-0009	645	652	0	3	0	0	0	55	1	19	0	0	21.9671201814059	0.27	3.6	4.5	9.4	88	10.3	0	0	108	36
A-0009	652	659	0	3	0	0	0	55	1	19	0	0	21.9671201814059	0.27	3.6	4.5	9.4	88	10.3	0	0	108	36
A-0009	659	668	0	3	0	0	0	55	1	19	0	0	21.9671201814059	0.27	3.6	4.5	9.4	88	10.3	0	0	108	36
A-0009	668	675	0	3	0	0	0	55	1	19	0	0	21.9671201814059	0.27	3.6	4.5	9.4	88	10.3	0	0	108	36
A-0009	675	682	0	3	0	0	0	55	1	19	0	0	21.9671201814059	0.27	3.6	4.5	9.4	88	10.3	0	0	108	36
A-0009	682	689	0	3	0	0	0	55	1	19	0	0	21.9671201814059	0.27	3.6	4.5	9.4	88	10.3	0	0	108	36
A-0009	689	699	0	3	0	0	0	55	1	19	0	0	21.9671201814059	0.27	3.6	4.5	9.4	88	10.3	0	0	108	36
A-0009	699	706	0	3	0	0	0	55	1	19	0	0	21.9671201814059	0.27	3.6	4.5	9.4	88	10.3	0	0	108	36
A-0009	706	713	0	3	0	0	0	55	1	19	0	0	21.9671201814059	0.27	3.6	4.5	9.4	88	10.3	0	0	108	36
A-0009	713	720	0	3	0	0	0	55	1	19	0	0	21.9671201814059	0.27	3.6	4.5	9.4	88	10.3	0	0	108	36
A-0009	720	727	0	3	0	0	0	55	1	19	0	0	21.9671201814059	0.27	3.6	4.5	9.4	88	10.3	0	0	108	36
A-0009	727	730	0	3	0	0	0	55	1	19	0	0	21.9671201814059	0.27	3.6	4.5	9.4	88	10.3	0	0	108	36
A-0009	730	737	0	3	0	0	0	55	1	19	0	0	21.9671201814059	0.27	3.6	4.5	9.4	88	10.3	0	0	108	36
A-0009	737	744	0	3	0	0	0	55	1	19	0	0	21.9671201814059	0.39	3.6	6.1	9.2	110	12	0	0	118	29
A-0009	744	751	0	3	0	0	0	55	1	19	0	0	21.9671201814059	0.39	3.6	6.1	9.2	110	12	0	0	118	29
A-0009	751	760	0	3	0	0	0	55	1	19	0	0	21.9671201814059	0.39	3.6	6.1	9.2	110	12	0	0	118	29
A-0009	760	767	0	3	0	0	0	55	1	19	0	0	21.9671201814059	0.39	3.6	6.1	9.2	110	12	0	0	118	29
A-0009	767	774	0	3	0	0	0	55	1	19	0	0	21.9671201814059	0.39	3.6	6.1	9.2	110	12	0	0	118	29
A-0009	774	781	0	3	0	0	0	55	1	19	0	0	21.9671201814059	0.39	3.6	6.1	9.2	110	12	0	0	118	29
A-0009	781	788	0	3	0	0	0	55	1	19	0	0	21.9671201814059	0.39	3.6	6.1	9.2	110	12	0	0	118	29
A-0009	788	791	0	3	0	0	0	55	1	19	0	0	21.9671201814059	0.39	3.6	6.1	9.2	110	12	0	0	118	29
A-0009	791	798	0	3	0	0	0	55	1	19	0	0	21.9671201814059	0.39	3.6	6.1	9.2	110	12	0	0	118	29
A-0009	798	805	0	3	0	0	0	55	1	19	0	0	21.9671201814059	0.39	3.6	6.1	9.2	110	12	0	0	118	29
A-0009	805	812	0	3	0	0	0	55	1	19	0	0	21.9671201814059	0.39	3.6	6.1	9.2	110	12	0	0	118	29
A-0009	812	821	0	3	0	0	0	55	1	19	0	0	21.9671201814059	0.39	3.6	6.1	9.2	110	12	0	0	118	29
A-0009	821	828	0	3	0	0	0	55	1	19	0	0	21.9671201814059	0.39	3.6	6.1	9.2	110	12	0	0	118	29
A-0009	828	835	0	3	0	0	0	55	1	19	0	0	21.9671201814059	0.39	3.6	6.1	9.2	110	12	0	0	118	29
A-0009	835	842	0	3	0	0	0	55	1	19	0	0	21.9671201814059	0.39	3.6	6.1	9.2	110	12	0	0	118	29
A-0009	842	852	0	3	0	0	0	55	1	19	0	0	21.9671201814059	0.39	3.6	6.1	9.2	110	12	0	0	118	29
A-0009	852	859	0	3	0	0	0	55	1	19	0	0	21.9671201814059	0.39	3.6	6.1	9.2	110	12	0	0	118	29
A-0009	859	866	0	3	0	0	0	55	1	19	0	0	21.9671201814059	0.39	3.6	6.1	9.2	110	12	0	0	118	29
A-0009	866	873	0	3	0	0	0	55	1	19	0	0	21.9671201814059	0.39	3.6	6.1	9.2	110	12	0	0	118	29
A-0009	873	880	0	3	0	0	0	55	1	19	0	0	21.9671201814059	0.39	3.6	6.1	9.2	110	12	0	0	118	29
A-0009	880	883	0	3	0	0	0	55	1	19	0	0	21.9671201814059	0.39	3.6	6.1	9.2	110	12	0	0	118	29
A-0009	883	890	0	3	0	0	0	55	1	19	0	0	21.9671201814059	0.39	3.6	6.1	9.2	110	12	0	0	118	29
A-0009	890	897	0	3	0	0	0	55	1	19	0	0	21.9671201814059	0.39	3.6	6.1	9.2	110	12	0	0	118	29
A-0009	897	904	0	3	0	0	0	55	1	19	0	0	21.9671201814059	0.39	3.6	6.1	9.2	110	12	0	0	118	29
A-0009	904	911	0	3	0	0	0	55	1	19	0	0	21.9671201814059	0.39	3.6	6.1	9.2	110	12	0	0	118	29
A-0009	911	918	0	3	0	0	0	55	1	19	0	0	21.9671201814059	0.39	3.6	6.1	9.2	110	12	0	0	118	29
A-0009	918	925	0	3	0	0	0	55	1	19	0	0	21.9671201814059	0.28	3.7	6.8	9.3	252	11.4	0	0	100	34
A-0009	925	932	0	3	0	0	0	55	1	19	0	0	21.9671201814059	0.28	3.7	6.8	9.3	252	11.4	0	0	100	34
A-0009	932	942	0	3	0	0	0	55	1	19	0	0	21.9671201814059	0.28	3.7	6.8	9.3	252	11.4	0	0	100	34
A-0009	942	949	0	3	0	0	0	55	1	19	0	0	21.9671201814059	0.28	3.7	6.8	9.3	252	11.4	0	0	100	34
A-0009	949	956	0	3	0	0	0	55	1	19	0	0	21.9671201814059	0.28	3.7	6.8	9.3	252	11.4	0	0	100	34
A-0009	956	963	0	3	0	0	0	55	1	19	0	0	21.9671201814059	0.28	3.7	6.8	9.3	252	11.4	0	0	100	34
A-0009	963	972	0	3	0	0	0	55	1	19	0	0	21.9671201814059	0.28	3.7	6.8	9.3	252	11.4	0	0	100	34
A-0009	972	979	0	3	0	0	0	55	1	19	0	0	21.9671201814059	0.28	3.7	6.8	9.3	252	11.4	0	0	100	34
A-0009	979	986	0	3	0	0	0	55	1	19	0	0	21.9671201814059	0.28	3.7	6.8	9.3	252	11.4	0	0	100	34
A-0009	986	993	0	3	0	0	0	55	1	19	0	0	21.9671201814059	0.28	3.7	6.8	9.3	252	11.4	0	0	100	34
A-0009	993	1000	0	3	0	0	0	55	1	19	0	0	21.9671201814059	0.28	3.7	6.8	9.3	252	11.4	0	0	100	34
A-0009	1000	1003	0	3	0	0	0	55	1	19	0	0	21.9671201814059	0.28	3.7	6.8	9.3	252	11.4	0	0	100	34
A-0009	1003	1010	0	3	0	0	0	55	1	19	0	0	21.9671201814059	0.28	3.7	6.8	9.3	252	11.4	0	0	100	34
A-0009	1010	1017	0	3	0	0	0	55	1	19	0	0	21.9671201814059	0.28	3.7	6.8	9.3	252	11.4	0	0	100	34
A-0009	1017	1024	0	3	0	0	0	55	1	19	0	0	21.9671201814059	0.28	3.7	6.8	9.3	252	11.4	0	0	100	34
A-0009	1024	1033	0	3	0	0	0	55	1	19	0	0	21.9671201814059	0.28	3.7	6.8	9.3	252	11.4	0	0	100	34
A-0009	1033	1040	0	3	0	0	0	55	1	19	0	0	21.9671201814059	0.28	3.7	6.8	9.3	252	11.4	0	0	100	34
A-0009	1040	1047	0	3	0	0	0	55	1	19	0	0	21.9671201814059	0.28	3.7	6.8	9.3	252	11.4	0	0	100	34
A-0009	1047	1054	0	3	0	0	0	55	1	19	0	0	21.9671201814059	0.28	3.7	6.8	9.3	252	11.4	0	0	100	34
A-0009	1054	1064	0	3	0	0	0	55	1	19	0	0	21.9671201814059	0.28	3.7	6.8	9.3	252	11.4	0	0	100	34
A-0009	1064	1071	0	3	0	0	0	55	1	19	0	0	21.9671201814059	0.28	3.7	6.8	9.3	252	11.4	0	0	100	34
A-0009	1071	1078	0	3	0	0	0	55	1	19	0	0	21.9671201814059	0.28	3.7	6.8	9.3	252	11.4	0	0	100	34
A-0009	1078	1085	0	3	0	0	0	55	1	19	0	0	21.9671201814059	0.28	3.7	6.8	9.3	252	11.4	0	0	100	34
A-0009	1085	1092	0	3	0	0	0	55	1	19	0	0	21.9671201814059	0.28	3.7	6.8	9.3	252	11.4	0	0	100	34
A-0009	1092	1095	0	3	0	0	0	55	1	19	0	0	21.9671201814059	0.28	3.7	6.8	9.3	252	11.4	0	0	100	34
A-0009	1095	1102	0	3	0	0	0	55	1	19	0	0	21.9671201814059	0.28	3.7	6.8	9.3	252	11.4	0	0	100	34
A-0009	1102	1109	0	3	0	0	0	55	1	19	0	0	21.9671201814059	0.24	3.5	5.1	9.4	206	10.8	0	0	108	30
A-0009	1109	1116	0	3	0	0	0	55	1	19	0	0	21.9671201814059	0.24	3.5	5.1	9.4	206	10.8	0	0	108	30
A-0009	1116	1125	0	3	0	0	0	55	1	19	0	0	21.9671201814059	0.24	3.5	5.1	9.4	206	10.8	0	0	108	30
A-0009	1125	1132	0	3	0	0	0	55	1	19	0	0	21.9671201814059	0.24	3.5	5.1	9.4	206	10.8	0	0	108	30
A-0009	1132	1139	0	3	0	0	0	55	1	19	0	0	21.9671201814059	0.24	3.5	5.1	9.4	206	10.8	0	0	108	30
A-0009	1139	1146	0	3	0	0	0	55	1	19	0	0	21.9671201814059	0.24	3.5	5.1	9.4	206	10.8	0	0	108	30
A-0009	1146	1153	0	3	0	0	0	55	1	19	0	0	21.9671201814059	0.24	3.5	5.1	9.4	206	10.8	0	0	108	30
A-0009	1153	1156	0	3	0	0	0	55	1	19	0	0	21.9671201814059	0.24	3.5	5.1	9.4	206	10.8	0	0	108	30
A-0009	1156	1163	0	3	0	0	0	55	1	19	0	0	21.9671201814059	0.24	3.5	5.1	9.4	206	10.8	0	0	108	30
A-0009	1163	1170	0	3	0	0	0	55	1	19	0	0	21.9671201814059	0.24	3.5	5.1	9.4	206	10.8	0	0	108	30
A-0009	1170	1177	0	3	0	0	0	55	1	19	0	0	21.9671201814059	0.24	3.5	5.1	9.4	206	10.8	0	0	108	30
A-0009	1177	1186	0	3	0	0	0	55	1	19	0	0	21.9671201814059	0.24	3.5	5.1	9.4	206	10.8	0	0	108	30
A-0009	1186	1193	0	3	0	0	0	55	1	19	0	0	21.9671201814059	0.24	3.5	5.1	9.4	206	10.8	0	0	108	30
A-0009	1193	1200	0	3	0	0	0	55	1	19	0	0	21.9671201814059	0.24	3.5	5.1	9.4	206	10.8	0	0	108	30
A-0009	1200	1207	0	3	0	0	0	55	1	19	0	0	21.9671201814059	0.24	3.5	5.1	9.4	206	10.8	0	0	108	30
A-0009	1207	1217	0	3	0	0	0	55	1	19	0	0	21.9671201814059	0.24	3.5	5.1	9.4	206	10.8	0	0	108	30
A-0009	1217	1224	0	3	0	0	0	55	1	19	0	0	21.9671201814059	0.24	3.5	5.1	9.4	206	10.8	0	0	108	30
A-0009	1224	1231	0	3	0	0	0	55	1	19	0	0	21.9671201814059	0.24	3.5	5.1	9.4	206	10.8	0	0	108	30
A-0009	1231	1238	0	3	0	0	0	55	1	19	0	0	21.9671201814059	0.24	3.5	5.1	9.4	206	10.8	0	0	108	30
A-0009	1238	1245	0	3	0	0	0	55	1	19	0	0	21.9671201814059	0.24	3.5	5.1	9.4	206	10.8	0	0	108	30
A-0009	1245	1248	0	3	0	0	0	55	1	19	0	0	21.9671201814059	0.24	3.5	5.1	9.4	206	10.8	0	0	108	30
A-0009	1248	1255	0	3	0	0	0	55	1	19	0	0	21.9671201814059	0.24	3.5	5.1	9.4	206	10.8	0	0	108	30
A-0009	1255	1262	0	3	0	0	0	55	1	19	0	0	21.9671201814059	0.24	3.5	5.1	9.4	206	10.8	0	0	108	30
A-0009	1262	1269	0	3	0	0	0	55	1	19	0	0	21.9671201814059	0.24	3.5	5.1	9.4	206	10.8	0	0	108	30
A-0009	1269	1277	0	3	0	0	0	55	1	19	0	0	21.9671201814059	0.24	3.5	5.1	9.4	206	10.8	0	0	108	30
A-0009	1277	1284	0	3	0	0	0	55	1	19	0	0	21.9671201814059	0.24	3.5	5.1	9.4	206	10.8	0	0	108	30
A-0009	1284	1291	0	3	0	0	0	55	1	19	0	0	21.9671201814059	0.3	3.7	5.2	10	12	11.5	1	0	100	31
A-0009	1291	1298	0	3	0	0	0	55	1	19	0	0	21.9671201814059	0.3	3.7	5.2	10	12	11.5	1	0	100	31
A-0009	1298	1308	0	3	0	0	0	55	1	19	0	0	21.9671201814059	0.3	3.7	5.2	10	12	11.5	1	0	100	31
A-0009	1308	1315	0	3	0	0	0	55	1	19	0	0	21.9671201814059	0.3	3.7	5.2	10	12	11.5	1	0	100	31
A-0009	1315	1322	0	3	0	0	0	55	1	19	0	0	21.9671201814059	0.3	3.7	5.2	10	12	11.5	1	0	100	31
A-0009	1322	1329	0	3	0	0	0	55	1	19	0	0	21.9671201814059	0.3	3.7	5.2	10	12	11.5	1	0	100	31
A-0009	1329	1336	0	3	0	0	0	55	1	19	0	0	21.9671201814059	0.3	3.7	5.2	10	12	11.5	1	0	100	31
A-0009	1336	1338	0	3	0	0	0	55	1	19	0	0	21.9671201814059	0.3	3.7	5.2	10	12	11.5	1	0	100	31
A-0009	1338	1345	0	3	0	0	0	55	1	19	0	0	21.9671201814059	0.3	3.7	5.2	10	12	11.5	1	0	100	31
A-0009	1345	1352	0	3	0	0	0	55	1	19	0	0	21.9671201814059	0.3	3.7	5.2	10	12	11.5	1	0	100	31
A-0009	1352	1359	0	3	0	0	0	55	1	19	0	0	21.9671201814059	0.3	3.7	5.2	10	12	11.5	1	0	100	31
A-0009	1359	1369	0	3	0	0	0	55	1	19	0	0	21.9671201814059	0.3	3.7	5.2	10	12	11.5	1	0	100	31
A-0009	1369	1376	0	3	0	0	0	55	1	19	0	0	21.9671201814059	0.3	3.7	5.2	10	12	11.5	1	0	100	31
A-0009	1376	1383	0	3	0	0	0	55	1	19	0	0	21.9671201814059	0.3	3.7	5.2	10	12	11.5	1	0	100	31
A-0009	1383	1390	0	3	0	0	0	55	1	19	0	0	21.9671201814059	0.3	3.7	5.2	10	12	11.5	1	0	100	31
A-0009	1390	1399	0	3	0	0	0	55	1	19	0	0	21.9671201814059	0.3	3.7	5.2	10	12	11.5	1	0	100	31
A-0009	1399	1406	0	3	0	0	0	55	1	19	0	0	21.9671201814059	0.3	3.7	5.2	10	12	11.5	1	0	100	31
A-0009	1406	1413	0	3	0	0	0	55	1	19	0	0	21.9671201814059	0.3	3.7	5.2	10	12	11.5	1	0	100	31
A-0009	1413	1420	0	3	0	0	0	55	1	19	0	0	21.9671201814059	0.3	3.7	5.2	10	12	11.5	1	0	100	31
A-0009	1420	1427	0	3	0	0	0	55	1	19	0	0	21.9671201814059	0.3	3.7	5.2	10	12	11.5	1	0	100	31
A-0009	1427	1430	0	3	0	0	0	55	1	19	0	0	21.9671201814059	0.3	3.7	5.2	10	12	11.5	1	0	100	31
A-0009	1430	1437	0	3	0	0	0	55	1	19	0	0	21.9671201814059	0.3	3.7	5.2	10	12	11.5	1	0	100	31
A-0009	1437	1444	0	3	0	0	0	55	1	19	0	0	21.9671201814059	0.3	3.7	5.2	10	12	11.5	1	0	100	31
A-0009	1444	1451	0	3	0	0	0	55	1	19	0	0	21.9671201814059	0.3	3.7	5.2	10	12	11.5	1	0	100	31
A-0010	0	7	0	3	0	0	0	54	0	21	NA	0	NA	NA	NA	NA	NA	NA	NA	NA	NA	NA	NA
A-0010	7	14	0	3	0	0	0	54	0	21	0	0	19.3359375	0.05	3.7	4	9.5	31	10.4	0	0	138	67
A-0010	14	21	0	3	0	0	0	54	0	21	0	0	19.3359375	0.05	3.7	4	9.5	31	10.4	0	0	138	67
A-0010	21	28	0	3	0	0	0	54	0	21	0	0	19.3359375	0.05	3.7	4	9.5	31	10.4	0	0	138	67
A-0010	28	30	0	3	0	0	0	54	0	21	0	0	19.3359375	0.05	3.7	4	9.5	31	10.4	0	0	138	67
A-0010	30	37	0	3	0	0	0	54	0	21	0	0	19.3359375	0.05	3.7	4	9.5	31	10.4	0	0	138	67
A-0010	37	44	0	3	0	0	0	54	0	21	0	0	19.3359375	0.05	3.7	4	9.5	31	10.4	0	0	138	67
A-0010	44	51	0	3	0	0	0	54	0	21	0	0	19.3359375	0.05	3.7	4	9.5	31	10.4	0	0	138	67
A-0010	51	61	0	3	0	0	0	54	0	21	0	0	19.3359375	0.05	3.7	4	9.5	31	10.4	0	0	138	67
A-0010	61	68	0	3	0	0	0	54	0	21	0	0	19.3359375	0.05	3.7	4	9.5	31	10.4	0	0	138	67
A-0010	68	75	0	3	0	0	0	54	0	21	0	0	19.3359375	0.05	3.7	4	9.5	31	10.4	0	0	138	67
A-0010	75	82	0	3	0	0	0	54	0	21	0	0	19.3359375	0.05	3.7	4	9.5	31	10.4	0	0	138	67
A-0010	82	91	0	3	0	0	0	54	0	21	0	0	19.3359375	0.05	3.7	4	9.5	31	10.4	0	0	138	67
A-0010	91	98	0	3	0	0	0	54	0	21	0	0	19.3359375	0.05	3.7	4	9.5	31	10.4	0	0	138	67
A-0010	98	105	0	3	0	0	0	54	0	21	0	0	19.53125	0.05	3.6	5	8.9	38	11.2	0	1	142	62
A-0010	105	112	0	3	0	0	0	54	0	21	0	0	19.53125	0.05	3.6	5	8.9	38	11.2	0	1	142	62
A-0010	112	119	0	3	0	0	0	54	0	21	0	0	19.53125	0.05	3.6	5	8.9	38	11.2	0	1	142	62
A-0010	119	122	0	3	0	0	0	54	0	21	0	0	19.53125	0.05	3.6	5	8.9	38	11.2	0	1	142	62
A-0010	122	129	0	3	0	0	0	54	0	21	0	0	19.53125	0.05	3.6	5	8.9	38	11.2	0	1	142	62
A-0010	129	136	0	3	0	0	0	54	0	21	0	0	19.53125	0.05	3.6	5	8.9	38	11.2	0	1	142	62
A-0010	136	143	0	3	0	0	0	54	0	21	0	0	19.53125	0.05	3.6	5	8.9	38	11.2	0	1	142	62
A-0010	143	153	0	3	0	0	0	54	0	21	0	0	19.53125	0.05	3.6	5	8.9	38	11.2	0	1	142	62
A-0010	153	160	0	3	0	0	0	54	0	21	0	0	19.53125	0.05	3.6	5	8.9	38	11.2	0	1	142	62
A-0010	160	167	0	3	0	0	0	54	0	21	0	0	19.53125	0.05	3.6	5	8.9	38	11.2	0	1	142	62
A-0010	167	174	0	3	0	0	0	54	0	21	0	0	19.53125	0.05	3.6	5	8.9	38	11.2	0	1	142	62
A-0010	174	181	0	3	0	0	0	54	0	21	0	0	19.53125	0.05	3.6	5	8.9	38	11.2	0	1	142	62
A-0010	181	188	0	3	0	0	0	54	0	21	0	0	19.53125	0.05	3.6	5	8.9	38	11.2	0	1	142	62
A-0010	188	195	0	3	0	0	0	54	0	21	0	0	19.53125	0.05	3.6	4.6	10.2	16	9.8	0	0	134	63
A-0010	195	202	0	3	0	0	0	54	0	21	0	0	19.53125	0.05	3.6	4.6	10.2	16	9.8	0	0	134	63
A-0010	202	209	0	3	0	0	0	54	0	21	0	0	19.53125	0.05	3.6	4.6	10.2	16	9.8	0	0	134	63
A-0010	209	212	0	3	0	0	0	54	0	21	0	0	19.53125	0.05	3.6	4.6	10.2	16	9.8	0	0	134	63
A-0010	212	219	0	3	0	0	0	54	0	21	0	0	19.53125	0.05	3.6	4.6	10.2	16	9.8	0	0	134	63
A-0010	219	226	0	3	0	0	0	54	0	21	0	0	19.53125	0.05	3.6	4.6	10.2	16	9.8	0	0	134	63
A-0010	226	233	0	3	0	0	0	54	0	21	0	0	19.53125	0.05	3.6	4.6	10.2	16	9.8	0	0	134	63
A-0010	233	242	0	3	0	0	0	54	0	21	0	0	19.53125	0.05	3.6	4.6	10.2	16	9.8	0	0	134	63
A-0010	242	249	0	3	0	0	0	54	0	21	0	0	19.53125	0.05	3.6	4.6	10.2	16	9.8	0	0	134	63
A-0010	249	256	0	3	0	0	0	54	0	21	0	0	19.53125	0.05	3.6	4.6	10.2	16	9.8	0	0	134	63
A-0010	256	263	0	3	0	0	0	54	0	21	0	0	19.53125	0.05	3.6	4.6	10.2	16	9.8	0	0	134	63
A-0010	263	273	0	3	0	0	0	54	0	21	0	0	19.53125	0.05	3.6	4.6	10.2	16	9.8	0	0	134	63
A-0010	273	280	0	3	0	0	0	54	0	21	0	0	19.53125	0.05	3.6	4.6	10.2	16	9.8	0	0	134	63
A-0010	280	287	0	3	0	0	0	54	0	21	0	0	19.53125	0.05	3.6	4.6	10.2	16	9.8	0	0	134	63
A-0010	287	294	0	3	0	0	0	54	0	21	0	0	19.53125	0.05	3.6	4.6	10.2	16	9.8	0	0	134	63
A-0010	294	301	0	3	0	0	0	54	0	21	0	0	19.53125	0.05	3.6	4.6	10.2	16	9.8	0	0	134	63
A-0010	301	303	0	3	0	0	0	54	0	21	0	0	19.53125	0.05	3.6	4.6	10.2	16	9.8	0	0	134	63
A-0010	303	310	0	3	0	0	0	54	0	21	0	0	19.53125	0.05	3.6	4.6	10.2	16	9.8	0	0	134	63
A-0010	310	317	0	3	0	0	0	54	0	21	0	0	19.53125	0.05	3.6	4.6	10.2	16	9.8	0	0	134	63
A-0010	317	324	0	3	0	0	0	54	0	21	0	0	19.53125	0.05	3.6	4.6	10.2	16	9.8	0	0	134	63
A-0010	324	334	0	3	0	0	0	54	0	21	0	0	19.53125	0.05	3.6	4.6	10.2	16	9.8	0	0	134	63
A-0010	334	341	0	3	0	0	0	54	0	21	0	0	19.53125	0.05	3.6	4.6	10.2	16	9.8	0	0	134	63
A-0010	341	348	0	3	0	0	0	54	0	21	0	0	19.53125	0.05	3.6	4.6	10.2	16	9.8	0	0	134	63
A-0010	348	355	0	3	0	0	0	54	0	21	0	0	19.53125	0.05	3.6	4.6	10.2	16	9.8	0	0	134	63
A-0010	355	362	0	3	0	0	0	54	0	21	0	0	19.53125	0.05	3.6	4.6	10.2	16	9.8	0	0	134	63
A-0010	362	365	0	3	0	0	0	54	0	21	0	0	19.53125	0.05	3.6	4.6	10.2	16	9.8	0	0	134	63
A-0010	365	372	0	3	0	0	0	54	0	21	0	0	19.53125	0.05	3.6	4.6	10.2	16	9.8	0	0	134	63
A-0010	372	379	0	3	0	0	0	54	0	21	0	0	19.53125	0.07	3.5	5.5	8.6	45	10.3	0	0	140	69
A-0010	379	386	0	3	0	0	0	54	0	21	0	0	19.53125	0.07	3.5	5.5	8.6	45	10.3	0	0	140	69
A-0010	386	395	0	3	0	0	0	54	0	21	0	0	19.53125	0.07	3.5	5.5	8.6	45	10.3	0	0	140	69
A-0010	395	402	0	3	0	0	0	54	0	21	0	0	19.53125	0.07	3.5	5.5	8.6	45	10.3	0	0	140	69
A-0010	402	409	0	3	0	0	0	54	0	21	0	0	19.53125	0.07	3.5	5.5	8.6	45	10.3	0	0	140	69
A-0010	409	416	0	3	0	0	0	54	0	21	0	0	19.53125	0.07	3.5	5.5	8.6	45	10.3	0	0	140	69
A-0010	416	426	0	3	0	0	0	54	0	21	0	0	19.53125	0.07	3.5	5.5	8.6	45	10.3	0	0	140	69
A-0010	426	433	0	3	0	0	0	54	0	21	0	0	19.53125	0.07	3.5	5.5	8.6	45	10.3	0	0	140	69
A-0010	433	440	0	3	0	0	0	54	0	21	0	0	19.53125	0.07	3.5	5.5	8.6	45	10.3	0	0	140	69
A-0010	440	447	0	3	0	0	0	54	0	21	0	0	19.53125	0.07	3.5	5.5	8.6	45	10.3	0	0	140	69
A-0010	447	454	0	3	0	0	0	54	0	21	0	0	19.53125	0.07	3.5	5.5	8.6	45	10.3	0	0	140	69
A-0010	454	456	0	3	0	0	0	54	0	21	0	0	19.53125	0.07	3.5	5.5	8.6	45	10.3	0	0	140	69
A-0010	456	463	0	3	0	0	0	54	0	21	0	0	19.53125	0.07	3.5	5.5	8.6	45	10.3	0	0	140	69
A-0010	463	470	0	3	0	0	0	54	0	21	0	0	19.53125	0.07	3.5	5.5	8.6	45	10.3	0	0	140	69
A-0010	470	477	0	3	0	0	0	54	0	21	0	0	19.53125	0.07	3.5	5.5	8.6	45	10.3	0	0	140	69
A-0010	477	487	0	3	0	0	0	54	0	21	0	0	19.53125	0.07	3.5	5.5	8.6	45	10.3	0	0	140	69
A-0010	487	494	0	3	0	0	0	54	0	21	0	0	19.53125	0.07	3.5	5.5	8.6	45	10.3	0	0	140	69
A-0010	494	501	0	3	0	0	0	54	0	21	0	0	19.53125	0.07	3.5	5.5	8.6	45	10.3	0	0	140	69
A-0010	501	508	0	3	0	0	0	54	0	21	0	0	19.53125	0.07	3.5	5.5	8.6	45	10.3	0	0	140	69
A-0010	508	518	0	3	0	0	0	54	0	21	0	0	19.53125	0.07	3.5	5.5	8.6	45	10.3	0	0	140	69
A-0010	518	525	0	3	0	0	0	54	0	21	0	0	19.53125	0.07	3.5	5.5	8.6	45	10.3	0	0	140	69
A-0010	525	532	0	3	0	0	0	54	0	21	0	0	19.53125	0.07	3.5	5.5	8.6	45	10.3	0	0	140	69
A-0010	532	539	0	3	0	0	0	54	0	21	0	0	19.53125	0.07	3.5	5.5	8.6	45	10.3	0	0	140	69
A-0010	539	546	0	3	0	0	0	54	0	21	0	0	19.53125	0.07	3.5	5.5	8.6	45	10.3	0	0	140	69
A-0010	546	553	0	3	0	0	0	54	0	21	0	0	19.53125	0.07	3.5	5.5	8.6	45	10.3	0	0	140	69
A-0010	553	560	0	3	0	0	0	54	0	21	0	0	19.7265625	0.06	3.6	5.7	9.1	45	12.1	0	1	134	65
A-0010	560	567	0	3	0	0	0	54	0	21	0	0	19.7265625	0.06	3.6	5.7	9.1	45	12.1	0	1	134	65
A-0010	567	574	0	3	0	0	0	54	0	21	0	0	19.7265625	0.06	3.6	5.7	9.1	45	12.1	0	1	134	65
A-0010	574	577	0	3	0	0	0	54	0	21	0	0	19.7265625	0.06	3.6	5.7	9.1	45	12.1	0	1	134	65
A-0010	577	584	0	3	0	0	0	54	0	21	0	0	19.7265625	0.06	3.6	5.7	9.1	45	12.1	0	1	134	65
A-0010	584	591	0	3	0	0	0	54	0	21	0	0	19.7265625	0.06	3.6	5.7	9.1	45	12.1	0	1	134	65
A-0010	591	598	0	3	0	0	0	54	0	21	0	0	19.7265625	0.06	3.6	5.7	9.1	45	12.1	0	1	134	65
A-0010	598	607	0	3	0	0	0	54	0	21	0	0	19.7265625	0.06	3.6	5.7	9.1	45	12.1	0	1	134	65
A-0010	607	614	0	3	0	0	0	54	0	21	0	0	19.7265625	0.06	3.6	5.7	9.1	45	12.1	0	1	134	65
A-0010	614	621	0	3	0	0	0	54	0	21	0	0	19.7265625	0.06	3.6	5.7	9.1	45	12.1	0	1	134	65
A-0010	621	628	0	3	0	0	0	54	0	21	0	0	19.7265625	0.06	3.6	5.7	9.1	45	12.1	0	1	134	65
A-0010	628	638	0	3	0	0	0	54	0	21	0	0	19.7265625	0.06	3.6	5.7	9.1	45	12.1	0	1	134	65
A-0010	638	645	0	3	0	0	0	54	0	21	0	0	19.7265625	0.06	3.6	5.7	9.1	45	12.1	0	1	134	65
A-0010	645	652	0	3	0	0	0	54	0	21	0	0	19.7265625	0.06	3.6	5.7	9.1	45	12.1	0	1	134	65
A-0010	652	659	0	3	0	0	0	54	0	21	0	0	19.7265625	0.06	3.6	5.7	9.1	45	12.1	0	1	134	65
A-0010	659	668	0	3	0	0	0	54	0	21	0	0	19.7265625	0.06	3.6	5.7	9.1	45	12.1	0	1	134	65
A-0010	668	675	0	3	0	0	0	54	0	21	0	0	19.7265625	0.06	3.6	5.7	9.1	45	12.1	0	1	134	65
A-0010	675	682	0	3	0	0	0	54	0	21	0	0	19.7265625	0.06	3.6	5.7	9.1	45	12.1	0	1	134	65
A-0010	682	689	0	3	0	0	0	54	0	21	0	0	19.7265625	0.06	3.6	5.7	9.1	45	12.1	0	1	134	65
A-0010	689	699	0	3	0	0	0	54	0	21	0	0	19.7265625	0.06	3.6	5.7	9.1	45	12.1	0	1	134	65
A-0010	699	706	0	3	0	0	0	54	0	21	0	0	19.7265625	0.06	3.6	5.7	9.1	45	12.1	0	1	134	65
A-0010	706	713	0	3	0	0	0	54	0	21	0	0	19.7265625	0.06	3.6	5.7	9.1	45	12.1	0	1	134	65
A-0010	713	720	0	3	0	0	0	54	0	21	0	0	19.7265625	0.06	3.6	5.7	9.1	45	12.1	0	1	134	65
A-0010	720	727	0	3	0	0	0	54	0	21	0	0	19.7265625	0.06	3.6	5.7	9.1	45	12.1	0	1	134	65
A-0010	727	730	0	3	0	0	0	54	0	21	0	0	19.7265625	0.06	3.6	5.7	9.1	45	12.1	0	1	134	65
A-0010	730	737	0	3	0	0	0	54	0	21	0	0	19.7265625	0.06	3.6	5.7	9.1	45	12.1	0	1	134	65
A-0010	737	744	0	3	0	0	0	54	0	21	0	0	19.53125	0.12	3.3	6.1	9.4	27	10.2	0	1	134	71
A-0010	744	751	0	3	0	0	0	54	0	21	0	0	19.53125	0.12	3.3	6.1	9.4	27	10.2	0	1	134	71
A-0010	751	760	0	3	0	0	0	54	0	21	0	0	19.53125	0.12	3.3	6.1	9.4	27	10.2	0	1	134	71
A-0010	760	767	0	3	0	0	0	54	0	21	0	0	19.53125	0.12	3.3	6.1	9.4	27	10.2	0	1	134	71
A-0010	767	774	0	3	0	0	0	54	0	21	0	0	19.53125	0.12	3.3	6.1	9.4	27	10.2	0	1	134	71
A-0010	774	781	0	3	0	0	0	54	0	21	0	0	19.53125	0.12	3.3	6.1	9.4	27	10.2	0	1	134	71
A-0010	781	791	0	3	0	0	0	54	0	21	0	0	19.53125	0.12	3.3	6.1	9.4	27	10.2	0	1	134	71
A-0010	791	798	0	3	0	0	0	54	0	21	0	0	19.53125	0.12	3.3	6.1	9.4	27	10.2	0	1	134	71
A-0010	798	805	0	3	0	0	0	54	0	21	0	0	19.53125	0.12	3.3	6.1	9.4	27	10.2	0	1	134	71
A-0010	805	812	0	3	0	0	0	54	0	21	0	0	19.53125	0.12	3.3	6.1	9.4	27	10.2	0	1	134	71
A-0010	812	819	0	3	0	0	0	54	0	21	0	0	19.53125	0.12	3.3	6.1	9.4	27	10.2	0	1	134	71
A-0010	819	821	0	3	0	0	0	54	0	21	0	0	19.53125	0.12	3.3	6.1	9.4	27	10.2	0	1	134	71
A-0010	821	828	0	3	0	0	0	54	0	21	0	0	19.53125	0.12	3.3	6.1	9.4	27	10.2	0	1	134	71
A-0010	828	835	0	3	0	0	0	54	0	21	0	0	19.53125	0.12	3.3	6.1	9.4	27	10.2	0	1	134	71
A-0010	835	842	0	3	0	0	0	54	0	21	0	0	19.53125	0.12	3.3	6.1	9.4	27	10.2	0	1	134	71
A-0010	842	852	0	3	0	0	0	54	0	21	0	0	19.53125	0.12	3.3	6.1	9.4	27	10.2	0	1	134	71
A-0010	852	859	0	3	0	0	0	54	0	21	0	0	19.53125	0.12	3.3	6.1	9.4	27	10.2	0	1	134	71
A-0010	859	866	0	3	0	0	0	54	0	21	0	0	19.53125	0.12	3.3	6.1	9.4	27	10.2	0	1	134	71
A-0010	866	873	0	3	0	0	0	54	0	21	0	0	19.53125	0.12	3.3	6.1	9.4	27	10.2	0	1	134	71
A-0010	873	880	0	3	0	0	0	54	0	21	0	0	19.53125	0.12	3.3	6.1	9.4	27	10.2	0	1	134	71
A-0010	880	883	0	3	0	0	0	54	0	21	0	0	19.53125	0.12	3.3	6.1	9.4	27	10.2	0	1	134	71
A-0010	883	890	0	3	0	0	0	54	0	21	0	0	19.53125	0.12	3.3	6.1	9.4	27	10.2	0	1	134	71
A-0010	890	897	0	3	0	0	0	54	0	21	0	0	19.53125	0.12	3.3	6.1	9.4	27	10.2	0	1	134	71
A-0010	897	904	0	3	0	0	0	54	0	21	0	0	19.53125	0.12	3.3	6.1	9.4	27	10.2	0	1	134	71
A-0010	904	911	0	3	0	0	0	54	0	21	0	0	19.53125	0.12	3.3	6.1	9.4	27	10.2	0	1	134	71
A-0010	911	918	0	3	0	0	0	54	0	21	0	0	19.53125	0.12	3.3	6.1	9.4	27	10.2	0	1	134	71
A-0010	918	925	0	3	0	0	0	54	0	21	0	0	19.7265625	0.05	3.5	4.7	9.8	22	9.7	0	0	132	72
A-0010	925	932	0	3	0	0	0	54	0	21	0	0	19.7265625	0.05	3.5	4.7	9.8	22	9.7	0	0	132	72
A-0010	932	942	0	3	0	0	0	54	0	21	0	0	19.7265625	0.05	3.5	4.7	9.8	22	9.7	0	0	132	72
A-0010	942	949	0	3	0	0	0	54	0	21	0	0	19.7265625	0.05	3.5	4.7	9.8	22	9.7	0	0	132	72
A-0010	949	956	0	3	0	0	0	54	0	21	0	0	19.7265625	0.05	3.5	4.7	9.8	22	9.7	0	0	132	72
A-0010	956	963	0	3	0	0	0	54	0	21	0	0	19.7265625	0.05	3.5	4.7	9.8	22	9.7	0	0	132	72
A-0010	963	972	0	3	0	0	0	54	0	21	0	0	19.7265625	0.05	3.5	4.7	9.8	22	9.7	0	0	132	72
A-0010	972	979	0	3	0	0	0	54	0	21	0	0	19.7265625	0.05	3.5	4.7	9.8	22	9.7	0	0	132	72
A-0010	979	986	0	3	0	0	0	54	0	21	0	0	19.7265625	0.05	3.5	4.7	9.8	22	9.7	0	0	132	72
A-0010	986	993	0	3	0	0	0	54	0	21	0	0	19.7265625	0.05	3.5	4.7	9.8	22	9.7	0	0	132	72
A-0010	993	1000	0	3	0	0	0	54	0	21	0	0	19.7265625	0.05	3.5	4.7	9.8	22	9.7	0	0	132	72
A-0010	1000	1003	0	3	0	0	0	54	0	21	0	0	19.7265625	0.05	3.5	4.7	9.8	22	9.7	0	0	132	72
A-0010	1003	1010	0	3	0	0	0	54	0	21	0	0	19.7265625	0.05	3.5	4.7	9.8	22	9.7	0	0	132	72
A-0010	1010	1017	0	3	0	0	0	54	0	21	0	0	19.7265625	0.05	3.5	4.7	9.8	22	9.7	0	0	132	72
A-0010	1017	1024	0	3	0	0	0	54	0	21	0	0	19.7265625	0.05	3.5	4.7	9.8	22	9.7	0	0	132	72
A-0010	1024	1033	0	3	0	0	0	54	0	21	0	0	19.7265625	0.05	3.5	4.7	9.8	22	9.7	0	0	132	72
A-0010	1033	1040	0	3	0	0	0	54	0	21	0	0	19.7265625	0.05	3.5	4.7	9.8	22	9.7	0	0	132	72
A-0010	1040	1047	0	3	0	0	0	54	0	21	0	0	19.7265625	0.05	3.5	4.7	9.8	22	9.7	0	0	132	72
A-0010	1047	1054	0	3	0	0	0	54	0	21	0	0	19.7265625	0.05	3.5	4.7	9.8	22	9.7	0	0	132	72
A-0010	1054	1064	0	3	0	0	0	54	0	21	0	0	19.7265625	0.05	3.5	4.7	9.8	22	9.7	0	0	132	72
A-0010	1064	1071	0	3	0	0	0	54	0	21	0	0	19.7265625	0.05	3.5	4.7	9.8	22	9.7	0	0	132	72
A-0010	1071	1078	0	3	0	0	0	54	0	21	0	0	19.7265625	0.05	3.5	4.7	9.8	22	9.7	0	0	132	72
A-0010	1078	1085	0	3	0	0	0	54	0	21	0	0	19.7265625	0.05	3.5	4.7	9.8	22	9.7	0	0	132	72
A-0010	1085	1092	0	3	0	0	0	54	0	21	0	0	19.7265625	0.05	3.5	4.7	9.8	22	9.7	0	0	132	72
A-0010	1092	1095	0	3	0	0	0	54	0	21	0	0	19.7265625	0.05	3.5	4.7	9.8	22	9.7	0	0	132	72
A-0010	1095	1102	0	3	0	0	0	54	0	21	0	0	19.7265625	0.05	3.5	4.7	9.8	22	9.7	0	0	132	72
A-0010	1102	1109	0	3	0	0	0	54	0	21	0	0	19.7265625	0.07	3.3	5.4	9.3	40	9.7	0	1	140	68
A-0010	1109	1116	0	3	0	0	0	54	0	21	0	0	19.7265625	0.07	3.3	5.4	9.3	40	9.7	0	1	140	68
A-0010	1116	1125	0	3	0	0	0	54	0	21	0	0	19.7265625	0.07	3.3	5.4	9.3	40	9.7	0	1	140	68
A-0010	1125	1132	0	3	0	0	0	54	0	21	0	0	19.7265625	0.07	3.3	5.4	9.3	40	9.7	0	1	140	68
A-0010	1132	1139	0	3	0	0	0	54	0	21	0	0	19.7265625	0.07	3.3	5.4	9.3	40	9.7	0	1	140	68
A-0010	1139	1146	0	3	0	0	0	54	0	21	0	0	19.7265625	0.07	3.3	5.4	9.3	40	9.7	0	1	140	68
A-0010	1146	1153	0	3	0	0	0	54	0	21	0	0	19.7265625	0.07	3.3	5.4	9.3	40	9.7	0	1	140	68
A-0010	1153	1156	0	3	0	0	0	54	0	21	0	0	19.7265625	0.07	3.3	5.4	9.3	40	9.7	0	1	140	68
A-0010	1156	1163	0	3	0	0	0	54	0	21	0	0	19.7265625	0.07	3.3	5.4	9.3	40	9.7	0	1	140	68
A-0010	1163	1170	0	3	0	0	0	54	0	21	0	0	19.7265625	0.07	3.3	5.4	9.3	40	9.7	0	1	140	68
A-0010	1170	1177	0	3	0	0	0	54	0	21	0	0	19.7265625	0.07	3.3	5.4	9.3	40	9.7	0	1	140	68
A-0010	1177	1186	0	3	0	0	0	54	0	21	0	0	19.7265625	0.07	3.3	5.4	9.3	40	9.7	0	1	140	68
A-0010	1186	1193	0	3	0	0	0	54	0	21	0	0	19.7265625	0.07	3.3	5.4	9.3	40	9.7	0	1	140	68
A-0010	1193	1200	0	3	0	0	0	54	0	21	0	0	19.7265625	0.07	3.3	5.4	9.3	40	9.7	0	1	140	68
A-0010	1200	1207	0	3	0	0	0	54	0	21	0	0	19.7265625	0.07	3.3	5.4	9.3	40	9.7	0	1	140	68
A-0010	1207	1217	0	3	0	0	0	54	0	21	0	0	19.7265625	0.07	3.3	5.4	9.3	40	9.7	0	1	140	68
A-0010	1217	1224	0	3	0	0	0	54	0	21	0	0	19.7265625	0.07	3.3	5.4	9.3	40	9.7	0	1	140	68
A-0010	1224	1231	0	3	0	0	0	54	0	21	0	0	19.7265625	0.07	3.3	5.4	9.3	40	9.7	0	1	140	68
A-0010	1231	1238	0	3	0	0	0	54	0	21	0	0	19.7265625	0.07	3.3	5.4	9.3	40	9.7	0	1	140	68
A-0010	1238	1245	0	3	0	0	0	54	0	21	0	0	19.7265625	0.07	3.3	5.4	9.3	40	9.7	0	1	140	68
A-0010	1245	1248	0	3	0	0	0	54	0	21	0	0	19.7265625	0.07	3.3	5.4	9.3	40	9.7	0	1	140	68
A-0010	1248	1255	0	3	0	0	0	54	0	21	0	0	19.7265625	0.07	3.3	5.4	9.3	40	9.7	0	1	140	68
A-0010	1255	1262	0	3	0	0	0	54	0	21	0	0	19.7265625	0.07	3.3	5.4	9.3	40	9.7	0	1	140	68
A-0010	1262	1269	0	3	0	0	0	54	0	21	0	0	19.7265625	0.07	3.3	5.4	9.3	40	9.7	0	1	140	68
A-0010	1269	1277	0	3	0	0	0	54	0	21	0	0	19.7265625	0.07	3.3	5.4	9.3	40	9.7	0	1	140	68
A-0010	1277	1284	0	3	0	0	0	54	0	21	0	0	19.7265625	0.07	3.3	5.4	9.3	40	9.7	0	1	140	68
A-0010	1284	1291	0	3	0	0	0	54	0	21	0	0	20.3125	0.07	3.4	5.2	9.5	42	11.9	0	1	138	65
A-0010	1291	1298	0	3	0	0	0	54	0	21	0	0	20.3125	0.07	3.4	5.2	9.5	42	11.9	0	1	138	65
A-0010	1298	1308	0	3	0	0	0	54	0	21	0	0	20.3125	0.07	3.4	5.2	9.5	42	11.9	0	1	138	65
A-0010	1308	1315	0	3	0	0	0	54	0	21	0	0	20.3125	0.07	3.4	5.2	9.5	42	11.9	0	1	138	65
A-0010	1315	1322	0	3	0	0	0	54	0	21	0	0	20.3125	0.07	3.4	5.2	9.5	42	11.9	0	1	138	65
A-0010	1322	1329	0	3	0	0	0	54	0	21	0	0	20.3125	0.07	3.4	5.2	9.5	42	11.9	0	1	138	65
A-0010	1329	1336	0	3	0	0	0	54	0	21	0	0	20.3125	0.07	3.4	5.2	9.5	42	11.9	0	1	138	65
A-0010	1336	1338	0	3	0	0	0	54	0	21	0	0	20.3125	0.07	3.4	5.2	9.5	42	11.9	0	1	138	65
A-0010	1338	1345	0	3	0	0	0	54	0	21	0	0	20.3125	0.07	3.4	5.2	9.5	42	11.9	0	1	138	65
A-0010	1345	1352	0	3	0	0	0	54	0	21	0	0	20.3125	0.07	3.4	5.2	9.5	42	11.9	0	1	138	65
A-0010	1352	1359	0	3	0	0	0	54	0	21	0	0	20.3125	0.07	3.4	5.2	9.5	42	11.9	0	1	138	65
A-0010	1359	1369	0	3	0	0	0	54	0	21	0	0	20.3125	0.07	3.4	5.2	9.5	42	11.9	0	1	138	65
A-0010	1369	1376	0	3	0	0	0	54	0	21	0	0	20.3125	0.07	3.4	5.2	9.5	42	11.9	0	1	138	65
A-0010	1376	1383	0	3	0	0	0	54	0	21	0	0	20.3125	0.07	3.4	5.2	9.5	42	11.9	0	1	138	65
A-0010	1383	1390	0	3	0	0	0	54	0	21	0	0	20.3125	0.07	3.4	5.2	9.5	42	11.9	0	1	138	65
A-0010	1390	1399	0	3	0	0	0	54	0	21	0	0	20.3125	0.07	3.4	5.2	9.5	42	11.9	0	1	138	65
A-0010	1399	1406	0	3	0	0	0	54	0	21	0	0	20.3125	0.07	3.4	5.2	9.5	42	11.9	0	1	138	65
A-0010	1406	1413	0	3	0	0	0	54	0	21	0	0	20.3125	0.07	3.4	5.2	9.5	42	11.9	0	1	138	65
A-0010	1413	1420	0	3	0	0	0	54	0	21	0	0	20.3125	0.07	3.4	5.2	9.5	42	11.9	0	1	138	65
A-0010	1420	1427	0	3	0	0	0	54	0	21	0	0	20.3125	0.07	3.4	5.2	9.5	42	11.9	0	1	138	65
A-0010	1427	1430	0	3	0	0	0	54	0	21	0	0	20.3125	0.07	3.4	5.2	9.5	42	11.9	0	1	138	65
A-0010	1430	1437	0	3	0	0	0	54	0	21	0	0	20.3125	0.07	3.4	5.2	9.5	42	11.9	0	1	138	65
A-0010	1437	1444	0	3	0	0	0	54	0	21	0	0	20.3125	0.07	3.4	5.2	9.5	42	11.9	0	1	138	65
A-0010	1444	1451	0	3	0	0	0	54	0	21	0	0	20.3125	0.07	3.4	5.2	9.5	42	11.9	0	1	138	65
A-0011	0	7	0	2.5	0	0	0	53	0	24	0	0	21.4677927451582	0.07	3.5	5.7	8.7	31	11.4	0	1	136	48
A-0011	7	14	0	2.5	0	0	0	53	0	24	0	0	21.4677927451582	0.07	3.5	5.7	8.7	31	11.4	0	1	136	48
A-0011	14	24	0	2.5	0	0	0	53	0	24	0	0	21.4677927451582	0.07	3.5	5.7	8.7	31	11.4	0	1	136	48
A-0011	24	31	0	2.5	0	0	0	53	0	24	0	0	21.4677927451582	0.07	3.5	5.7	8.7	31	11.4	0	1	136	48
A-0011	31	38	0	2.5	0	0	0	53	0	24	0	0	21.4677927451582	0.07	3.5	5.7	8.7	31	11.4	0	1	136	48
A-0011	38	45	0	2.5	0	0	0	53	0	24	0	0	21.4677927451582	0.07	3.5	5.7	8.7	31	11.4	0	1	136	48
A-0011	45	52	0	2.5	0	0	0	53	0	24	0	0	21.4677927451582	0.07	3.5	5.7	8.7	31	11.4	0	1	136	48
A-0011	52	59	0	2.5	0	0	0	53	0	24	0	0	21.4677927451582	0.07	3.5	5.7	8.7	31	11.4	0	1	136	48
A-0011	59	66	0	2.5	0	0	0	53	0	24	0	0	21.4677927451582	0.07	3.5	5.7	8.7	31	11.4	0	1	136	48
A-0011	66	73	0	2.5	0	0	0	53	0	24	0	0	21.4677927451582	0.07	3.5	5.7	8.7	31	11.4	0	1	136	48
A-0011	73	80	0	2.5	0	0	0	53	0	24	0	0	21.4677927451582	0.07	3.5	5.7	8.7	31	11.4	0	1	136	48
A-0011	80	83	0	2.5	0	0	0	53	0	24	0	0	21.4677927451582	0.07	3.5	5.7	8.7	31	11.4	0	1	136	48
A-0011	83	90	0	2.5	0	0	0	53	0	24	0	0	21.4677927451582	0.07	3.5	5.7	8.7	31	11.4	0	1	136	48
A-0011	90	97	0	2.5	0	0	0	53	0	24	0	0	21.0702410276553	0.15	3.6	7.2	7.2	31	12	0	1	130	54
A-0011	97	104	0	2.5	0	0	0	53	0	24	0	0	21.0702410276553	0.15	3.6	7.2	7.2	31	12	0	1	130	54
A-0011	104	113	0	2.5	0	0	0	53	0	24	0	0	21.0702410276553	0.15	3.6	7.2	7.2	31	12	0	1	130	54
A-0011	113	120	0	2.5	0	0	0	53	0	24	0	0	21.0702410276553	0.15	3.6	7.2	7.2	31	12	0	1	130	54
A-0011	120	127	0	2.5	0	0	0	53	0	24	0	0	21.0702410276553	0.15	3.6	7.2	7.2	31	12	0	1	130	54
A-0011	127	134	0	2.5	0	0	0	53	0	24	0	0	21.0702410276553	0.15	3.6	7.2	7.2	31	12	0	1	130	54
A-0011	134	144	0	2.5	0	0	0	53	0	24	0	0	21.0702410276553	0.15	3.6	7.2	7.2	31	12	0	1	130	54
A-0011	144	151	0	2.5	0	0	0	53	0	24	0	0	21.0702410276553	0.15	3.6	7.2	7.2	31	12	0	1	130	54
A-0011	151	158	0	2.5	0	0	0	53	0	24	0	0	21.0702410276553	0.15	3.6	7.2	7.2	31	12	0	1	130	54
A-0011	158	165	0	2.5	0	0	0	53	0	24	0	0	21.0702410276553	0.15	3.6	7.2	7.2	31	12	0	1	130	54
A-0011	165	172	0	2.5	0	0	0	53	0	24	0	0	21.0702410276553	0.15	3.6	7.2	7.2	31	12	0	1	130	54
A-0011	172	174	0	2.5	0	0	0	53	0	24	0	0	21.0702410276553	0.15	3.6	7.2	7.2	31	12	0	1	130	54
A-0011	174	181	0	2.5	0	0	0	53	0	24	0	0	21.0702410276553	0.15	3.6	7.2	7.2	31	12	0	1	130	54
A-0011	181	188	0	2.5	0	0	0	53	0	24	0	0	21.0702410276553	0.06	3.5	6.2	8.6	27	11.1	0	1	117	55
A-0011	188	195	0	2.5	0	0	0	53	0	24	0	0	21.0702410276553	0.06	3.5	6.2	8.6	27	11.1	0	1	117	55
A-0011	195	205	0	2.5	0	0	0	53	0	24	0	0	21.0702410276553	0.06	3.5	6.2	8.6	27	11.1	0	1	117	55
A-0011	205	212	0	2.5	0	0	0	53	0	24	0	0	21.0702410276553	0.06	3.5	6.2	8.6	27	11.1	0	1	117	55
A-0011	212	219	0	2.5	0	0	0	53	0	24	0	0	21.0702410276553	0.06	3.5	6.2	8.6	27	11.1	0	1	117	55
A-0011	219	226	0	2.5	0	0	0	53	0	24	0	0	21.0702410276553	0.06	3.5	6.2	8.6	27	11.1	0	1	117	55
A-0011	226	233	0	2.5	0	0	0	53	0	24	0	0	21.0702410276553	0.06	3.5	6.2	8.6	27	11.1	0	1	117	55
A-0011	233	236	0	2.5	0	0	0	53	0	24	0	0	21.0702410276553	0.06	3.5	6.2	8.6	27	11.1	0	1	117	55
A-0011	236	243	0	2.5	0	0	0	53	0	24	0	0	21.0702410276553	0.06	3.5	6.2	8.6	27	11.1	0	1	117	55
A-0011	243	250	0	2.5	0	0	0	53	0	24	0	0	21.0702410276553	0.06	3.5	6.2	8.6	27	11.1	0	1	117	55
A-0011	250	257	0	2.5	0	0	0	53	0	24	0	0	21.0702410276553	0.06	3.5	6.2	8.6	27	11.1	0	1	117	55
A-0011	257	266	0	2.5	0	0	0	53	0	24	0	0	21.0702410276553	0.06	3.5	6.2	8.6	27	11.1	0	1	117	55
A-0011	266	273	0	2.5	0	0	0	53	0	24	0	0	21.0702410276553	0.06	3.5	6.2	8.6	27	11.1	0	1	117	55
A-0011	273	280	0	2.5	0	0	0	53	0	24	0	0	21.0702410276553	0.06	3.5	6.2	8.6	27	11.1	0	1	117	55
A-0011	280	287	0	2.5	0	0	0	53	0	24	0	0	21.0702410276553	0.06	3.5	6.2	8.6	27	11.1	0	1	117	55
A-0011	287	297	0	2.5	0	0	0	53	0	24	0	0	21.0702410276553	0.06	3.5	6.2	8.6	27	11.1	0	1	117	55
A-0011	297	304	0	2.5	0	0	0	53	0	24	0	0	21.0702410276553	0.06	3.5	6.2	8.6	27	11.1	0	1	117	55
A-0011	304	311	0	2.5	0	0	0	53	0	24	0	0	21.0702410276553	0.06	3.5	6.2	8.6	27	11.1	0	1	117	55
A-0011	311	318	0	2.5	0	0	0	53	0	24	0	0	21.0702410276553	0.06	3.5	6.2	8.6	27	11.1	0	1	117	55
A-0011	318	325	0	2.5	0	0	0	53	0	24	0	0	21.0702410276553	0.06	3.5	6.2	8.6	27	11.1	0	1	117	55
A-0011	325	327	0	2.5	0	0	0	53	0	24	0	0	21.0702410276553	0.06	3.5	6.2	8.6	27	11.1	0	1	117	55
A-0011	327	334	0	2.5	0	0	0	53	0	24	0	0	21.0702410276553	0.06	3.5	6.2	8.6	27	11.1	0	1	117	55
A-0011	334	341	0	2.5	0	0	0	53	0	24	0	0	21.0702410276553	0.06	3.5	6.2	8.6	27	11.1	0	1	117	55
A-0011	341	348	0	2.5	0	0	0	53	0	24	0	0	21.0702410276553	0.06	3.5	6.2	8.6	27	11.1	0	1	117	55
A-0011	348	358	0	2.5	0	0	0	53	0	24	0	0	21.0702410276553	0.06	3.5	6.2	8.6	27	11.1	0	1	117	55
A-0011	358	365	0	2.5	0	0	0	53	0	24	0	0	21.0702410276553	0.06	3.5	6.2	8.6	27	11.1	0	1	117	55
A-0011	365	372	0	2.5	0	0	0	53	0	24	0	0	20.7919548254032	0.09	3.5	5.5	8.6	25	10	0	1	153	49
A-0011	372	379	0	2.5	0	0	0	53	0	24	0	0	20.7919548254032	0.09	3.5	5.5	8.6	25	10	0	1	153	49
A-0011	379	389	0	2.5	0	0	0	53	0	24	0	0	20.7919548254032	0.09	3.5	5.5	8.6	25	10	0	1	153	49
A-0011	389	396	0	2.5	0	0	0	53	0	24	0	0	20.7919548254032	0.09	3.5	5.5	8.6	25	10	0	1	153	49
A-0011	396	403	0	2.5	0	0	0	53	0	24	0	0	20.7919548254032	0.09	3.5	5.5	8.6	25	10	0	1	153	49
A-0011	403	410	0	2.5	0	0	0	53	0	24	0	0	20.7919548254032	0.09	3.5	5.5	8.6	25	10	0	1	153	49
A-0011	410	417	0	2.5	0	0	0	53	0	24	0	0	20.7919548254032	0.09	3.5	5.5	8.6	25	10	0	1	153	49
A-0011	417	424	0	2.5	0	0	0	53	0	24	0	0	20.7919548254032	0.09	3.5	5.5	8.6	25	10	0	1	153	49
A-0011	424	431	0	2.5	0	0	0	53	0	24	0	0	20.7919548254032	0.09	3.5	5.5	8.6	25	10	0	1	153	49
A-0011	431	438	0	2.5	0	0	0	53	0	24	0	0	20.7919548254032	0.09	3.5	5.5	8.6	25	10	0	1	153	49
A-0011	438	445	0	2.5	0	0	0	53	0	24	0	0	20.7919548254032	0.09	3.5	5.5	8.6	25	10	0	1	153	49
A-0011	445	448	0	2.5	0	0	0	53	0	24	0	0	20.7919548254032	0.09	3.5	5.5	8.6	25	10	0	1	153	49
A-0011	448	455	0	2.5	0	0	0	53	0	24	0	0	20.7919548254032	0.09	3.5	5.5	8.6	25	10	0	1	153	49
A-0011	455	462	0	2.5	0	0	0	53	0	24	0	0	20.7919548254032	0.09	3.5	5.5	8.6	25	10	0	1	153	49
A-0011	462	469	0	2.5	0	0	0	53	0	24	0	0	20.7919548254032	0.09	3.5	5.5	8.6	25	10	0	1	153	49
A-0011	469	478	0	2.5	0	0	0	53	0	24	0	0	20.7919548254032	0.09	3.5	5.5	8.6	25	10	0	1	153	49
A-0011	478	485	0	2.5	0	0	0	53	0	24	0	0	20.7919548254032	0.09	3.5	5.5	8.6	25	10	0	1	153	49
A-0011	485	492	0	2.5	0	0	0	53	0	24	0	0	20.7919548254032	0.09	3.5	5.5	8.6	25	10	0	1	153	49
A-0011	492	499	0	2.5	0	0	0	53	0	24	0	0	20.7919548254032	0.09	3.5	5.5	8.6	25	10	0	1	153	49
A-0011	499	506	0	2.5	0	0	0	53	0	24	0	0	20.7919548254032	0.09	3.5	5.5	8.6	25	10	0	1	153	49
A-0011	506	509	0	2.5	0	0	0	53	0	24	0	0	20.7919548254032	0.09	3.5	5.5	8.6	25	10	0	1	153	49
A-0011	509	516	0	2.5	0	0	0	53	0	24	0	0	20.7919548254032	0.09	3.5	5.5	8.6	25	10	0	1	153	49
A-0011	516	523	0	2.5	0	0	0	53	0	24	0	0	20.7919548254032	0.09	3.5	5.5	8.6	25	10	0	1	153	49
A-0011	523	530	0	2.5	0	0	0	53	0	24	0	0	20.7919548254032	0.09	3.5	5.5	8.6	25	10	0	1	153	49
A-0011	530	539	0	2.5	0	0	0	53	0	24	0	0	20.7919548254032	0.09	3.5	5.5	8.6	25	10	0	1	153	49
A-0011	539	546	0	2.5	0	0	0	53	0	24	0	0	20.7919548254032	0.09	3.5	5.5	8.6	25	10	0	1	153	49
A-0011	546	553	0	2.5	0	0	0	53	0	24	0	0	20.35464793615	0.05	3.6	4.9	8	25	9	0	1	145	54
A-0011	553	560	0	2.5	0	0	0	53	0	24	0	0	20.35464793615	0.05	3.6	4.9	8	25	9	0	1	145	54
A-0011	560	570	0	2.5	0	0	0	53	0	24	0	0	20.35464793615	0.05	3.6	4.9	8	25	9	0	1	145	54
A-0011	570	577	0	2.5	0	0	0	53	0	24	0	0	20.35464793615	0.05	3.6	4.9	8	25	9	0	1	145	54
A-0011	577	584	0	2.5	0	0	0	53	0	24	0	0	20.35464793615	0.05	3.6	4.9	8	25	9	0	1	145	54
[truncated: 152,767 more rows]
